# Supplementary material for: Identification of Key Deregulated RNA-Binding Proteins in Pancreatic Cancer by Meta-Analysis and Prediction of Their Role as Modulators of Oncogenesis
Source: Front Cell Dev Biol. 2021 Nov 29;9:713852. doi: 10.3389/fcell.2021.713852 (PMC8667787; doi:10.3389/fcell.2021.713852)
Supplement: Supplementary file 1 [file Table2.XLSX]

## Sheet: Sheet1
ENTREZID	SYMBOL	logFC	AveExpr	t	P.Value	adj.P.Val	B
51092	SIDT2	-1.06254	6.65858	-18.124	7.08816e-53	9.55484e-50	109.552
26010	SPATS2L	0.887601	8.04039	16.5878	1.68183e-46	1.13355e-43	95.0018
55601	DDX60	1.40878	7.34293	16.0711	2.26419e-44	1.01738e-41	90.1425
57169	ZNFX1	0.812183	6.94839	15.357	1.8987e-41	6.39861e-39	83.4705
9961	MVP	0.875892	7.21586	15.2827	3.81389e-41	1.02822e-38	82.7793
5052	PRDX1	0.812969	9.81655	15.2368	5.86228e-41	1.31706e-38	82.3532
9991	PTBP3	0.801777	6.96271	14.6241	1.77574e-38	2.99212e-36	76.6911
92092	ZC3HAV1L	0.507028	4.76753	14.6243	1.77365e-38	2.99212e-36	76.6923
7514	XPO1	0.690287	8.04367	14.5855	2.54203e-38	3.8074e-36	76.3356
6041	RNASEL	0.674354	5.56268	14.1478	1.44836e-36	1.95238e-34	72.3299
2316	FLNA	1.12187	7.46244	14.1047	2.15115e-36	2.63614e-34	71.938
55132	LARP1B	-0.748557	5.33927	-14.0826	2.63536e-36	2.96039e-34	71.7369
23357	ANGEL1	-0.636701	5.29256	-13.8389	2.45744e-35	2.54818e-33	69.5249
4440	MSI1	-0.447707	4.34711	-13.76	5.05099e-35	4.86338e-33	68.8111
2081	ERN1	-0.550564	5.01748	-13.7451	5.78358e-35	5.19751e-33	68.6769
51386	EIF3L	-0.583642	9.79583	-13.6657	1.19223e-34	1.00445e-32	67.9603
27250	PDCD4	-1.22105	8.1318	-13.6394	1.51509e-34	1.20138e-32	67.7229
56648	EIF5A2	0.646146	4.83228	13.3767	1.64062e-33	1.22864e-31	65.3633
8607	RUVBL1	0.642352	6.39908	13.3209	2.71688e-33	1.92756e-31	64.8637
92140	MTDH	0.503765	8.25187	13.3151	2.86266e-33	1.92943e-31	64.8119
55920	RCC2	0.543209	7.21049	13.238	5.73413e-33	3.68077e-31	64.1238
9470	EIF4E2	0.446394	6.49548	13.2205	6.71242e-33	4.11288e-31	63.9678
23438	HARS2	0.47802	6.45503	13.1365	1.42923e-32	8.37653e-31	63.2193
22849	CPEB3	-0.494826	4.89628	-13.1163	1.71399e-32	9.62692e-31	63.0394
5937	RBMS1	0.876565	7.90265	13.1031	1.9294e-32	1.04033e-30	62.9221
10657	KHDRBS1	0.34972	8.1683	13.0955	2.06551e-32	1.07089e-30	62.8546
143	PARP4	0.735009	7.08901	12.9945	5.10732e-32	2.54988e-30	61.9581
9451	EIF2AK3	-0.635391	6.66355	-12.9575	7.10668e-32	3.42136e-30	61.6309
400961	PAIP2B	-1.9039	5.59393	-12.9389	8.39153e-32	3.90061e-30	61.4664
4858	NOVA2	-0.387002	4.37086	-12.9192	1.00056e-31	4.38325e-30	61.2922
9337	CNOT8	0.484321	6.96205	12.9184	1.00802e-31	4.38325e-30	61.2848
55520	ELAC1	-0.400718	4.69073	-12.8659	1.61074e-31	6.78523e-30	60.8207
23543	RBFOX2	0.492855	6.81806	12.7838	3.34521e-31	1.36647e-29	60.097
27254	CSDC2	-0.606595	4.87679	-12.5513	2.6276e-30	1.04177e-28	58.0563
57472	CNOT6	0.574693	6.61526	12.5444	2.79274e-30	1.0756e-28	57.9959
53918	PELO	0.496482	6.14601	12.5259	3.28994e-30	1.2319e-28	57.8337
4940	OAS3	0.74677	5.44109	12.4609	5.83417e-30	2.12553e-28	57.2666
113802	HENMT1	0.845901	5.56217	12.4554	6.12596e-30	2.1731e-28	57.2183
90459	ERI1	0.642981	5.43712	12.4014	9.84878e-30	3.40414e-28	56.7483
91351	DDX60L	0.884506	6.62224	12.3927	1.06306e-29	3.58252e-28	56.6726
57532	NUFIP2	0.470043	7.12735	12.3078	2.2401e-29	7.30494e-28	55.9348
167227	DCP2	0.444209	5.51842	12.306	2.27602e-29	7.30494e-28	55.9191
9689	BZW1	0.613852	9.1272	12.284	2.75924e-29	8.64989e-28	55.7285
27044	SND1	-0.589239	8.53687	-12.2726	3.04888e-29	9.34065e-28	55.6297
11189	CELF3	-0.431987	4.57455	-12.26	3.40435e-29	1.01979e-27	55.5205
1995	ELAVL3	-0.256073	3.762	-12.1999	5.75734e-29	1.68715e-27	55.0005
5610	EIF2AK2	0.5813	7.76328	12.1612	8.07551e-29	2.31612e-27	54.6656
54625	PARP14	0.778091	6.57807	12.0759	1.69784e-28	4.7681e-27	53.9301
9683	N4BP1	0.447951	6.67299	12.016	2.85623e-28	7.85755e-27	53.4153
1939	EIF2D	-0.364715	6.39915	-11.9736	4.12454e-28	1.11198e-26	53.0517
5939	RBMS2	0.445147	5.57578	11.9557	4.81807e-28	1.27348e-26	52.8979
6310	ATXN1	0.467379	6.18936	11.9456	5.25877e-28	1.33751e-26	52.8113
7295	TXN	0.721118	8.87209	11.9458	5.25017e-28	1.33751e-26	52.8129
103	ADAR	0.448909	7.61726	11.9402	5.50901e-28	1.37521e-26	52.7653
8672	EIF4G3	0.473099	6.68518	11.8895	8.53994e-28	2.09306e-26	52.3315
5037	PEBP1	-0.497019	8.77322	-11.7996	1.85548e-27	4.46641e-26	51.5637
84456	L3MBTL3	0.633263	5.08071	11.796	1.91347e-27	4.5252e-26	51.5332
140801	RPL10L	-0.366598	4.13883	-11.7192	3.70384e-27	8.60823e-26	50.8797
5034	P4HB	-0.821558	10.0672	-11.6633	5.98402e-27	1.3672e-25	50.4051
8721	EDF1	-0.385326	7.80686	-11.6391	7.35801e-27	1.6531e-25	50.2006
7015	TERT	-0.319732	4.34328	-11.5847	1.17229e-26	2.59057e-25	49.7399
3843	IPO5	-0.417354	7.4889	-11.5441	1.65674e-26	3.60208e-25	49.3977
4076	CAPRIN1	0.323264	7.47597	11.5366	1.76735e-26	3.78157e-25	49.3338
94059	LENG9	-0.436863	4.43108	-11.5214	2.01079e-26	4.23524e-25	49.2061
9208	LRRFIP1	0.539827	6.93601	11.5103	2.21024e-26	4.5837e-25	49.1126
1975	EIF4B	-0.502734	8.49651	-11.4884	2.66303e-26	5.43903e-25	48.9282
54915	YTHDF1	0.415134	6.98506	11.478	2.91065e-26	5.85606e-25	48.8403
54542	RC3H2	0.457717	6.16865	11.4734	3.02736e-26	6.0013e-25	48.8014
8655	DYNLL1	0.412202	9.53371	11.459	3.42009e-26	6.68156e-25	48.6807
105	ADARB2	-0.378563	4.01969	-11.4402	4.01411e-26	7.73004e-25	48.5223
48	ACO1	-0.511723	7.1939	-11.4354	4.17935e-26	7.93489e-25	48.4824
132612	ADAD1	-0.244326	3.00806	-11.338	9.54257e-26	1.78658e-24	47.6658
56829	ZC3HAV1	0.50739	6.91985	11.2938	1.38688e-25	2.56098e-24	47.2961
54715	RBFOX1	-0.201301	3.42737	-11.2764	1.60564e-25	2.92487e-24	47.1512
10635	RAD51AP1	0.84071	4.63335	11.2403	2.17754e-25	3.91376e-24	46.8499
127933	UHMK1	0.575658	6.40469	11.2154	2.6849e-25	4.76216e-24	46.6428
7430	EZR	0.755949	8.7975	11.2021	3.00189e-25	5.25525e-24	46.5324
56853	CELF4	-0.371093	4.04662	-11.1511	4.60792e-25	7.96343e-24	46.1087
219988	PATL1	0.43774	5.92478	11.1247	5.75354e-25	9.81743e-24	45.8891
7011	TEP1	0.536557	5.5384	11.0969	7.26015e-25	1.22334e-23	45.6591
6632	SNRPD1	0.612562	6.6627	11.0542	1.03798e-24	1.7274e-23	45.3057
1936	EEF1D	-0.39414	8.06209	-10.9897	1.77761e-24	2.92222e-23	44.7738
10285	SMNDC1	0.435384	7.32225	10.974	2.02548e-24	3.28957e-23	44.6447
22916	NCBP2	0.379949	6.61278	10.9303	2.91559e-24	4.67883e-23	44.2846
9698	PUM1	0.334199	8.50892	10.9164	3.27162e-24	5.1884e-23	44.1707
1786	DNMT1	0.675114	6.86111	10.9031	3.6521e-24	5.72446e-23	44.062
51692	CPSF3	0.40722	6.93426	10.8691	4.84404e-24	7.50548e-23	43.7828
10137	RBM12	0.438002	6.83451	10.8098	7.91578e-24	1.21255e-22	43.2973
3148	HMGB2	0.46465	6.08975	10.7951	8.93511e-24	1.35332e-22	43.1776
6122	RPL3	-0.264227	9.84687	-10.7799	1.01285e-23	1.51702e-22	43.0537
10200	MPHOSPH6	0.450409	4.92663	10.7721	1.08018e-23	1.6001e-22	42.9901
54823	SWT1	-0.477979	5.17128	-10.7427	1.37641e-23	2.01674e-22	42.7506
9045	RPL14	-0.302173	9.21642	-10.7219	1.63453e-23	2.36919e-22	42.5807
3185	HNRNPF	0.453062	8.16783	10.7024	1.91804e-23	2.75056e-22	42.4226
1153	CIRBP	-0.583781	8.43959	-10.6663	2.58144e-23	3.66293e-22	42.129
23512	SUZ12	0.430738	6.95792	10.6389	3.23155e-23	4.53763e-22	41.9071
23215	PRRC2C	0.476446	8.12092	10.6274	3.55136e-23	4.9353e-22	41.8138
23217	ZFR2	-0.283586	4.0875	-10.6253	3.61409e-23	4.97122e-22	41.7965
3123	HLA-DRB1	0.987977	9.39917	10.5728	5.55101e-23	7.55835e-22	41.3725
6238	RRBP1	-0.690374	7.08072	-10.5173	8.73352e-23	1.17728e-21	40.9247
580	BARD1	0.59132	5.6029	10.4355	1.69877e-22	2.26728e-21	40.2673
6035	RNASE1	-1.02752	8.70788	-10.3994	2.27725e-22	3.00955e-21	39.9778
11052	CPSF6	0.362961	7.16031	10.3716	2.85233e-22	3.73295e-21	39.7554
51428	DDX41	0.351816	6.99441	10.3655	2.99579e-22	3.883e-21	39.7069
10644	IGF2BP2	0.62769	5.36894	10.3631	3.05413e-22	3.92092e-21	39.6878
6146	RPL22	-0.315685	9.30108	-10.3261	4.12028e-22	5.23975e-21	39.3921
9775	EIF4A3	0.476769	8.1822	10.3236	4.20327e-22	5.29533e-21	39.3724
90441	ZNF622	-0.470369	7.12413	-10.3073	4.79343e-22	5.98291e-21	39.2426
51535	PPHLN1	0.261535	5.73676	10.3041	4.92072e-22	6.08544e-21	39.2167
6138	RPL15	-0.292746	9.01545	-10.2955	5.27386e-22	6.46287e-21	39.1483
26512	INTS6	-0.365296	5.29144	-10.2751	6.21348e-22	7.54574e-21	38.9863
8666	EIF3G	-0.276884	7.60687	-10.2576	7.15093e-22	8.60665e-21	38.8475
342977	NANOS3	-0.326325	5.12092	-10.2396	8.26743e-22	9.86239e-21	38.7042
27350	APOBEC3C	0.487564	6.04114	10.2316	8.8178e-22	1.04267e-20	38.6406
10212	DDX39A	0.601012	6.60601	10.1792	1.34216e-21	1.57324e-20	38.2257
51388	NIP7	0.532499	6.52529	10.1756	1.38126e-21	1.60512e-20	38.1973
54680	ZNHIT6	0.47119	6.18241	10.133	1.94326e-21	2.23891e-20	37.8602
8669	EIF3J	-0.374524	7.67258	-9.99798	5.69258e-21	6.50304e-20	36.799
9444	QKI	0.480133	6.63693	9.98471	6.3241e-21	7.16377e-20	36.6951
10465	PPIH	0.354329	6.21128	9.95471	8.0208e-21	9.01003e-20	36.4605
64895	PAPOLG	0.360212	5.78475	9.95178	8.20884e-21	9.14506e-20	36.4376
10728	PTGES3	0.421004	9.14387	9.92183	1.04014e-20	1.14927e-19	36.2039
6234	RPS28	-0.256223	9.76516	-9.88248	1.41893e-20	1.55506e-19	35.8974
8487	GEMIN2	0.353435	4.41737	9.87617	1.49128e-20	1.6082e-19	35.8483
64118	DUS1L	-0.32969	6.68215	-9.87629	1.48983e-20	1.6082e-19	35.8492
146713	RBFOX3	-0.309712	3.99629	-9.84862	1.85241e-20	1.98178e-19	35.6342
8661	EIF3A	-0.323987	9.02373	-9.83459	2.06851e-20	2.19555e-19	35.5253
283459	GATC	-0.419713	5.82146	-9.81071	2.49525e-20	2.62781e-19	35.3402
563	AZGP1	-1.62546	6.92361	-9.80349	2.64077e-20	2.7595e-19	35.2843
23064	SETX	0.429551	6.91407	9.78965	2.94365e-20	3.05234e-19	35.1771
29889	GNL2	0.492151	7.46755	9.76914	3.45665e-20	3.55692e-19	35.0186
11169	WDHD1	0.476282	3.77112	9.75241	3.94044e-20	4.02402e-19	34.8893
92906	HNRNPLL	0.326028	6.29987	9.74323	4.23355e-20	4.29084e-19	34.8185
23536	ADAT1	0.409506	5.50008	9.72677	4.81482e-20	4.84356e-19	34.6915
84240	ZCCHC9	0.364688	6.65997	9.71345	5.34266e-20	5.33474e-19	34.5889
2332	FMR1	0.381335	6.23006	9.64976	8.77478e-20	8.69735e-19	34.0993
9908	G3BP2	0.349877	7.38192	9.60706	1.22248e-19	1.20285e-18	33.7721
57508	INTS2	0.432478	5.42898	9.57455	1.5727e-19	1.53623e-18	33.5236
10643	IGF2BP3	1.03688	4.31326	9.56761	1.65956e-19	1.60941e-18	33.4706
7520	XRCC5	0.326447	8.76791	9.55106	1.8862e-19	1.81614e-18	33.3443
60488	MRPS35	0.455622	7.50944	9.54847	1.92424e-19	1.83962e-18	33.3246
1938	EEF2	-0.415709	10.6994	-9.53585	2.12133e-19	2.01377e-18	33.2284
23424	TDRD7	0.447532	6.61863	9.5075	2.64008e-19	2.48869e-18	33.0126
1659	DHX8	0.338253	5.75674	9.49689	2.86502e-19	2.66348e-18	32.9319
6039	RNASE6	0.913752	6.66048	9.49696	2.86341e-19	2.66348e-18	32.9325
10146	G3BP1	0.360108	7.34401	9.46428	3.68234e-19	3.39986e-18	32.6844
55068	ENOX1	0.464322	4.19406	9.45621	3.91788e-19	3.59272e-18	32.6232
22913	RALY	0.334799	6.99185	9.42181	5.10204e-19	4.64699e-18	32.3628
4134	MAP4	0.28818	6.44227	9.41979	5.18162e-19	4.68781e-18	32.3475
161931	ADAD2	-0.302719	4.46359	-9.38504	6.76194e-19	6.07673e-18	32.085
27288	RBMXL2	-0.256041	3.62447	-9.33512	9.90131e-19	8.83905e-18	31.7089
23534	TNPO3	0.317571	6.94513	9.32073	1.10494e-18	9.79908e-18	31.6008
3267	AGFG1	0.41244	7.3004	9.31663	1.13993e-18	1.00433e-17	31.57
5073	PARN	0.294256	6.76481	9.31457	1.15801e-18	1.01363e-17	31.5545
1478	CSTF2	0.339819	4.54871	9.29908	1.30293e-18	1.13313e-17	31.4382
9733	SART3	0.298363	5.8614	9.28381	1.46342e-18	1.26455e-17	31.3237
6141	RPL18	-0.247575	9.55834	-9.27992	1.50729e-18	1.29416e-17	31.2946
3320	HSP90AA1	0.349121	9.85472	9.27417	1.57462e-18	1.34341e-17	31.2515
84273	NOA1	-0.401061	7.60329	-9.26443	1.69553e-18	1.43747e-17	31.1786
6626	SNRPA	0.330215	6.0485	9.26335	1.7094e-18	1.44017e-17	31.1705
3433	IFIT2	0.674916	5.4377	9.17688	3.28954e-18	2.75422e-17	30.5252
51690	LSM7	0.394658	7.62043	9.16582	3.57598e-18	2.97556e-17	30.4429
55269	PSPC1	0.300042	5.73338	9.14768	4.09995e-18	3.39063e-17	30.3081
23212	RRS1	-0.440879	6.86385	-9.14357	4.22891e-18	3.47596e-17	30.2776
10907	TXNL4A	-0.292769	6.11337	-9.12027	5.03964e-18	4.11723e-17	30.1047
6193	RPS5	-0.366787	10.5191	-9.1088	5.49347e-18	4.46096e-17	30.0198
5436	POLR2G	0.304704	7.60664	9.10136	5.80938e-18	4.68925e-17	29.9646
6628	SNRPB	0.383952	7.12696	9.09434	6.12367e-18	4.91352e-17	29.9127
51329	ARL6IP4	-0.22571	7.02605	-9.08832	6.40692e-18	5.11037e-17	29.8682
27161	AGO2	0.530152	6.32931	9.08296	6.67e-18	5.28891e-17	29.8285
6181	RPLP2	-0.265088	7.09033	-9.07851	6.89612e-18	5.43624e-17	29.7956
8880	FUBP1	0.318592	7.03418	9.07542	7.05802e-18	5.53152e-17	29.7728
7072	TIA1	0.329969	6.89106	9.07037	7.32999e-18	5.71146e-17	29.7355
201164	PLD6	-0.276414	4.40745	-9.03592	9.48708e-18	7.34976e-17	29.4813
22894	DIS3	0.348045	6.16758	9.00236	1.21901e-17	9.38983e-17	29.2343
25917	THUMPD3	0.304948	6.33181	8.9863	1.37411e-17	1.05245e-16	29.1163
64761	PARP12	0.479904	7.27567	8.97845	1.45687e-17	1.10952e-16	29.0586
26093	CCDC9	-0.32808	5.64664	-8.96635	1.59416e-17	1.20727e-16	28.9699
115752	DIS3L	-0.338752	6.21052	-8.92723	2.1322e-17	1.6057e-16	28.6834
8726	EED	0.329208	6.01757	8.9249	2.16927e-17	1.62454e-16	28.6664
90850	ZNF598	-0.287813	6.10218	-8.92299	2.20037e-17	1.63873e-16	28.6524
3692	EIF6	0.368898	7.47463	8.90598	2.49613e-17	1.84878e-16	28.5282
128061	C1orf131	0.397459	5.8363	8.90425	2.52827e-17	1.86235e-16	28.5156
6637	SNRPG	0.318286	6.77128	8.89817	2.64478e-17	1.93759e-16	28.4712
6123	RPL3L	-0.742119	4.69597	-8.88685	2.87614e-17	2.0957e-16	28.3886
23214	XPO6	0.430114	7.13152	8.86705	3.32975e-17	2.41317e-16	28.2443
29102	DROSHA	0.302343	6.64423	8.85763	3.56977e-17	2.5596e-16	28.1758
51163	DBR1	0.34018	5.4326	8.85826	3.55307e-17	2.5596e-16	28.1804
8480	RAE1	0.294187	6.31259	8.80906	5.10711e-17	3.64253e-16	27.823
5682	PSMA1	0.382858	8.0375	8.77925	6.35881e-17	4.51141e-16	27.6071
3837	KPNB1	0.286631	8.35139	8.76958	6.82674e-17	4.81803e-16	27.5372
60625	DHX35	0.281345	4.5731	8.76591	7.0132e-17	4.92385e-16	27.5107
64425	POLR1E	-0.357442	5.71976	-8.75399	7.65417e-17	5.34602e-16	27.4246
7317	UBA1	0.305991	6.35391	8.74866	7.95907e-17	5.53032e-16	27.3861
10923	SUB1	0.361508	8.02814	8.7448	8.18724e-17	5.65969e-16	27.3583
8638	OASL	0.661449	5.40358	8.73631	8.71277e-17	5.99225e-16	27.297
154197	PNLDC1	-0.355869	3.36529	-8.73176	9.00791e-17	6.16379e-16	27.2642
55505	NOP10	0.397719	8.25459	8.69872	1.14693e-16	7.80841e-16	27.0263
57062	DDX24	0.336973	7.73959	8.69631	1.16733e-16	7.90737e-16	27.009
10713	USP39	0.240388	6.79394	8.692	1.2046e-16	8.11903e-16	26.978
1789	DNMT3B	-0.377951	4.45148	-8.68057	1.30938e-16	8.78129e-16	26.8959
113000	RPUSD1	-0.290485	5.22805	-8.6769	1.34493e-16	8.9751e-16	26.8695
7150	TOP1	0.415808	8.26009	8.67536	1.36014e-16	9.03184e-16	26.8585
5437	POLR2H	0.32554	7.66769	8.66185	1.50087e-16	9.8495e-16	26.7615
25873	RPL36	-0.313726	8.01986	-8.66145	1.50519e-16	9.8495e-16	26.7587
65244	SPATS2	0.341204	6.19849	8.66268	1.49178e-16	9.8495e-16	26.7675
317649	EIF4E3	-0.304676	6.67581	-8.60302	2.30151e-16	1.49876e-15	26.3407
91801	ALKBH8	0.274674	4.55243	8.60168	2.32395e-16	1.5061e-15	26.3311
100129128	KHDC1L	-0.192938	3.48062	-8.54536	3.49318e-16	2.25302e-15	25.93
7247	TSN	0.290571	7.0327	8.5443	3.52002e-16	2.25952e-15	25.9225
4236	MFAP1	0.251586	6.81803	8.54224	3.57286e-16	2.28256e-15	25.9078
201191	SAMD14	-0.229921	4.37148	-8.53707	3.70876e-16	2.35821e-15	25.8711
5441	POLR2L	-0.325533	7.76438	-8.5069	4.60965e-16	2.91728e-15	25.6571
51504	TRMT112	0.287816	9.58658	8.50616	4.63411e-16	2.91905e-15	25.6519
29974	A1CF	-0.903374	4.91273	-8.50167	4.7863e-16	3.0009e-15	25.6201
7097	TLR2	0.571444	5.91401	8.49441	5.04314e-16	3.14729e-15	25.5686
60680	CELF5	-0.262615	3.79942	-8.48988	5.20995e-16	3.23641e-15	25.5366
81890	QTRT1	-0.354197	5.9649	-8.46938	6.03668e-16	3.73277e-15	25.3917
79711	IPO4	-0.348033	5.6791	-8.44797	7.03893e-16	4.33264e-15	25.2405
9939	RBM8A	0.316578	6.12043	8.43871	7.52163e-16	4.60871e-15	25.1753
55299	BRIX1	0.364542	6.65295	8.4162	8.83691e-16	5.39011e-15	25.0167
23131	GPATCH8	0.279487	6.36981	8.41539	8.88779e-16	5.39673e-15	25.0111
6194	RPS6	-0.213201	9.71372	-8.41363	9.00037e-16	5.44058e-15	24.9987
53981	CPSF2	0.336859	6.8802	8.37469	1.18841e-15	7.15168e-15	24.7253
10236	HNRNPR	0.249916	8.47414	8.3686	1.2411e-15	7.43558e-15	24.6826
81875	ISG20L2	0.311489	6.39829	8.33893	1.5329e-15	9.14314e-15	24.4749
84285	EIF1AD	0.276795	5.59984	8.31728	1.78762e-15	1.06155e-14	24.3237
64852	TUT1	-0.264299	4.89271	-8.30821	1.90637e-15	1.1271e-14	24.2604
8731	RNMT	0.320299	5.46398	8.29967	2.02532e-15	1.1922e-14	24.2009
11198	SUPT16H	0.30147	7.73972	8.2925	2.13085e-15	1.24886e-14	24.1509
64393	ZMAT3	0.354432	5.78669	8.25388	2.79997e-15	1.63392e-14	23.8824
123263	MTFMT	0.24805	4.87059	8.2436	3.0106e-15	1.74926e-14	23.8111
2521	FUS	0.338534	8.60788	8.23933	3.10267e-15	1.79502e-14	23.7815
8886	DDX18	0.321296	7.83295	8.20771	3.87651e-15	2.23314e-14	23.5625
10915	TCERG1	0.347939	6.61728	8.20429	3.97075e-15	2.27769e-14	23.5389
25996	REXO2	0.291945	7.38913	8.1925	4.31379e-15	2.46398e-14	23.4574
23367	LARP1	-0.265416	7.41621	-8.18877	4.42835e-15	2.51874e-14	23.4317
26156	RSL1D1	-0.341727	7.70193	-8.18531	4.53724e-15	2.56983e-14	23.4078
57187	THOC2	0.307199	6.92334	8.17847	4.76034e-15	2.68491e-14	23.3606
6164	RPL34	-0.244275	8.76075	-8.17306	4.94444e-15	2.77712e-14	23.3233
6741	SSB	0.385038	8.51471	8.16744	5.14326e-15	2.87681e-14	23.2845
10898	CPSF4	-0.236126	6.09119	-8.14472	6.03034e-15	3.35905e-14	23.1281
7175	TPR	0.330783	6.53268	8.14349	6.0825e-15	3.37416e-14	23.1196
6169	RPL38	-0.25558	9.85163	-8.13245	6.57086e-15	3.63013e-14	23.0437
6166	RPL36AL	-0.299194	9.90638	-8.12677	6.83666e-15	3.76156e-14	23.0047
1797	DXO	-0.248389	5.4436	-8.11638	7.35166e-15	4.02847e-14	22.9334
3069	HDLBP	-0.341651	7.4605	-8.11562	7.39041e-15	4.03331e-14	22.9282
115708	TRMT61A	-0.191774	4.84104	-8.10502	7.95814e-15	4.32563e-14	22.8554
131405	TRIM71	-0.194619	3.839	-8.08142	9.38028e-15	5.07816e-14	22.6939
51077	FCF1	0.332811	5.24831	8.05996	1.08901e-14	5.87197e-14	22.5472
2146	EZH2	0.416313	4.77031	8.05299	1.14308e-14	6.13894e-14	22.4996
51087	YBX2	-0.253634	4.4953	-8.03524	1.29292e-14	6.9161e-14	22.3785
3437	IFIT3	0.715295	5.82171	8.02959	1.34449e-14	7.16354e-14	22.3401
80745	THUMPD2	0.278346	5.4572	7.99844	1.66809e-14	8.85272e-14	22.1282
811	CALR	0.302883	7.43294	7.9902	1.76584e-14	9.33472e-14	22.0722
7884	SLBP	0.360956	7.3107	7.98536	1.82585e-14	9.61426e-14	22.0394
4154	MBNL1	0.38519	7.80929	7.96904	2.04352e-14	1.07186e-13	21.9287
5514	PPP1R10	-0.329665	6.54544	-7.95236	2.29241e-14	1.19554e-13	21.8158
196441	ZFC3H1	0.318286	6.20465	7.95206	2.29707e-14	1.19554e-13	21.8138
9410	SNRNP40	0.344583	6.03692	7.94151	2.47017e-14	1.28069e-13	21.7425
56931	DUS3L	-0.220099	4.9076	-7.93698	2.54831e-14	1.31614e-13	21.7119
55696	RBM22	0.249028	6.7212	7.92455	2.77571e-14	1.42811e-13	21.6279
10943	MSL3	0.307204	5.35226	7.9086	3.09672e-14	1.58722e-13	21.5204
55039	TRMT12	0.292219	5.99171	7.90425	3.19062e-14	1.62915e-13	21.4911
55571	CNOT11	0.304993	7.77294	7.90024	3.27945e-14	1.66819e-13	21.4641
339345	NANOS2	-0.242886	3.98717	-7.89256	3.45677e-14	1.75178e-13	21.4124
10658	CELF1	0.257223	6.75106	7.8906	3.50362e-14	1.76887e-13	21.3992
56006	SMG9	0.234262	5.20003	7.88537	3.63121e-14	1.82645e-13	21.364
203069	R3HCC1	-0.274189	6.46677	-7.87007	4.03189e-14	2.02044e-13	21.2612
192670	AGO4	0.259288	5.46172	7.85048	4.60927e-14	2.30122e-13	21.1298
4848	CNOT2	0.258149	7.38537	7.84696	4.72161e-14	2.34861e-13	21.1062
55341	LSG1	0.271225	6.61381	7.84342	4.83678e-14	2.39705e-13	21.0825
54552	GNL3L	0.228854	6.43684	7.83375	5.16649e-14	2.55107e-13	21.0177
5442	POLRMT	-0.191572	5.24534	-7.8289	5.34018e-14	2.62721e-13	20.9853
317781	DDX51	-0.228794	4.96111	-7.81891	5.71639e-14	2.80207e-13	20.9184
64135	IFIH1	0.439857	5.37558	7.80039	6.48373e-14	3.16669e-13	20.7948
4343	MOV10	0.288792	5.44174	7.79755	6.60985e-14	3.21664e-13	20.7758
55660	PRPF40A	0.276801	7.24271	7.78219	7.33636e-14	3.55734e-13	20.6735
144233	BCDIN3D	-0.232336	4.68176	-7.76697	8.13404e-14	3.92999e-13	20.5721
23223	RRP12	-0.281362	5.20342	-7.74875	9.2019e-14	4.43006e-13	20.451
29118	DDX25	-0.262389	3.58637	-7.74302	9.5656e-14	4.58877e-13	20.413
51095	TRNT1	0.316255	5.79853	7.74135	9.67452e-14	4.62456e-13	20.4019
8562	DENR	0.248442	6.8112	7.72834	1.05635e-13	5.02122e-13	20.3156
84881	RPUSD4	-0.214035	6.30462	-7.72812	1.05788e-13	5.02122e-13	20.3142
83480	PUS3	-0.275298	6.09879	-7.72653	1.06936e-13	5.05787e-13	20.3036
55124	PIWIL2	-0.600986	4.20449	-7.68508	1.41397e-13	6.66445e-13	20.0294
8780	RIOK3	0.43523	8.06292	7.6766	1.4969e-13	7.02986e-13	19.9735
9169	SCAF11	0.282225	7.49667	7.67607	1.50228e-13	7.02986e-13	19.9699
26986	PABPC1	0.239766	10.5001	7.67559	1.50714e-13	7.02986e-13	19.9668
8458	TTF2	0.286674	4.84138	7.67375	1.52585e-13	7.09256e-13	19.9547
2971	GTF3A	-0.316088	8.88594	-7.67177	1.54624e-13	7.11376e-13	19.9416
6627	SNRPA1	0.346701	7.18517	7.67241	1.5397e-13	7.11376e-13	19.9458
6733	SRPK2	0.235826	6.63805	7.67186	1.5454e-13	7.11376e-13	19.9422
153443	SRFBP1	0.344938	5.65134	7.66561	1.61158e-13	7.38913e-13	19.901
64928	MRPL14	0.344956	7.19356	7.64484	1.85258e-13	8.46535e-13	19.7643
56157	TEX13A	-0.255411	3.3501	-7.6442	1.86057e-13	8.47313e-13	19.76
55922	NKRF	0.279022	5.5218	7.63354	1.99832e-13	9.06979e-13	19.69
55661	DDX27	0.277862	7.01566	7.63227	2.01528e-13	9.11608e-13	19.6817
170506	DHX36	0.292048	7.31307	7.62047	2.18093e-13	9.83241e-13	19.6042
55759	WDR12	0.296522	5.959	7.61807	2.21617e-13	9.95801e-13	19.5884
10930	APOBEC2	-0.581558	4.38178	-7.61706	2.23116e-13	9.99205e-13	19.5818
1665	DHX15	0.296749	9.13506	7.59587	2.57037e-13	1.1473e-12	19.443
5591	PRKDC	0.319466	6.69694	7.59168	2.64336e-13	1.17599e-12	19.4155
55699	IARS2	0.293572	8.4072	7.59037	2.66649e-13	1.1785e-12	19.4069
80315	CPEB4	-0.333212	6.82488	-7.59049	2.66442e-13	1.1785e-12	19.4077
4087	SMAD2	0.264963	6.91416	7.57778	2.89988e-13	1.27674e-12	19.3246
24144	TFIP11	0.231048	5.87747	7.57738	2.90771e-13	1.27674e-12	19.322
50804	MYEF2	-0.472764	5.23378	-7.56884	3.07784e-13	1.34705e-12	19.2662
8602	NOP14	-0.227258	5.64351	-7.56211	3.21866e-13	1.40413e-12	19.2223
26065	LSM14A	0.267803	8.14553	7.54537	3.59758e-13	1.56437e-12	19.1132
55813	UTP6	0.246333	6.87263	7.54389	3.63304e-13	1.57471e-12	19.1035
55783	CMTR2	0.331799	6.11331	7.5369	3.80579e-13	1.6443e-12	19.058
340168	DPPA5	-0.225321	3.34901	-7.53234	3.92256e-13	1.68933e-12	19.0283
54890	ALKBH5	-0.174671	6.56355	-7.51758	4.32579e-13	1.85706e-12	18.9324
55110	MAGOHB	0.270054	5.01474	7.50913	4.57475e-13	1.9577e-12	18.8775
6235	RPS29	-0.211752	8.90672	-7.50423	4.72557e-13	2.01585e-12	18.8457
23586	DDX58	0.469495	6.28676	7.47103	5.88427e-13	2.50221e-12	18.6306
57455	REXO1	-0.219763	4.70546	-7.46915	5.95761e-13	2.52543e-12	18.6185
1479	CSTF3	0.354039	6.14582	7.46074	6.29747e-13	2.66112e-12	18.5641
6204	RPS10	-0.175283	9.86983	-7.44193	7.12771e-13	3.00255e-12	18.4427
56903	PAPOLB	-0.146023	3.76576	-7.43574	7.42385e-13	3.11755e-12	18.4027
9129	PRPF3	0.271186	6.17814	7.41687	8.40301e-13	3.51778e-12	18.2813
29803	REPIN1	-0.22337	5.07505	-7.39938	9.42412e-13	3.93304e-12	18.1689
10946	SF3A3	0.287215	7.20884	7.39285	9.83572e-13	4.09214e-12	18.127
6161	RPL32	-0.218395	8.26595	-7.37953	1.07317e-12	4.45116e-12	18.0415
55052	MRPL20	-0.20055	6.05252	-7.37546	1.10214e-12	4.55731e-12	18.0154
81627	TRMT1L	0.285683	5.80085	7.37004	1.14181e-12	4.7069e-12	17.9807
10179	RBM7	0.294532	6.58732	7.36186	1.20446e-12	4.95005e-12	17.9284
79228	THOC6	0.270078	5.92302	7.35544	1.25601e-12	5.14621e-12	17.8873
389677	RBM12B	0.278713	5.86803	7.32395	1.54194e-12	6.29859e-12	17.6863
6895	TARBP2	-0.199196	5.30475	-7.29559	1.85379e-12	7.54959e-12	17.5058
6159	RPL29	-0.252775	10.59	-7.27225	2.1564e-12	8.75549e-12	17.3577
220988	HNRNPA3	0.247555	8.38435	7.27099	2.17412e-12	8.80094e-12	17.3497
6629	SNRPB2	0.263778	6.99707	7.26958	2.19406e-12	8.85506e-12	17.3407
29894	CPSF1	-0.24355	5.0585	-7.26149	2.31193e-12	9.30293e-12	17.2894
55173	MRPS10	0.267071	7.52401	7.25032	2.48486e-12	9.96903e-12	17.2188
25940	FAM98A	0.249903	6.36184	7.24377	2.59215e-12	1.03686e-11	17.1774
10614	HEXIM1	0.277828	6.49468	7.23771	2.69553e-12	1.07502e-11	17.1391
55285	RBM41	0.300665	4.97117	7.21686	3.08309e-12	1.22596e-11	17.0075
6129	RPL7	-0.266272	9.89266	-7.20407	3.34728e-12	1.3271e-11	16.927
124540	MSI2	0.271964	5.01064	7.1863	3.75194e-12	1.48317e-11	16.8152
6184	RPN1	0.255625	8.71702	7.18414	3.80426e-12	1.49946e-11	16.8016
246243	RNASEH1	0.215743	6.74892	7.18206	3.85541e-12	1.51519e-11	16.7885
125972	CALR3	-0.158058	3.20382	-7.16253	4.36948e-12	1.71071e-11	16.666
343035	RD3	-0.157385	3.17545	-7.16221	4.37831e-12	1.71071e-11	16.664
51340	CRNKL1	0.276276	6.40668	7.16047	4.4275e-12	1.72493e-11	16.6531
54464	XRN1	0.253898	6.53998	7.15978	4.44695e-12	1.72752e-11	16.6488
6827	SUPT4H1	0.222689	7.25874	7.1507	4.71274e-12	1.82551e-11	16.5919
79810	PTCD2	0.229121	4.55487	7.13081	5.35116e-12	2.06687e-11	16.4675
4092	SMAD7	0.351624	5.33636	7.11198	6.03376e-12	2.32386e-11	16.35
138046	RALYL	-0.429268	3.94963	-7.08189	7.30609e-12	2.80587e-11	16.1627
23450	SF3B3	0.24068	6.40668	7.08103	7.34617e-12	2.81325e-11	16.1573
6218	RPS17	-0.193254	11.0538	-7.06962	7.8973e-12	3.01574e-11	16.0865
23560	GTPBP4	0.29458	6.9575	7.04953	8.96954e-12	3.41552e-11	15.9619
1994	ELAVL1	0.187812	6.39729	7.03993	9.53101e-12	3.6191e-11	15.9025
25896	INTS7	0.287578	5.45122	7.02834	1.02545e-11	3.88289e-11	15.8309
7965	AIMP2	0.281049	6.98594	7.01758	1.09756e-11	4.14427e-11	15.7644
11193	WBP4	0.297215	5.67867	7.00489	1.18889e-11	4.47661e-11	15.6862
1982	EIF4G2	0.177886	9.38223	6.98338	1.3612e-11	5.11115e-11	15.5538
11224	RPL35	-0.232224	10.878	-6.96833	1.4961e-11	5.60208e-11	15.4613
4234	METTL1	-0.251366	5.54695	-6.96723	1.50649e-11	5.62535e-11	15.4546
1655	DDX5	0.294941	9.53714	6.96602	1.51795e-11	5.65248e-11	15.4472
84311	MRPL45	-0.268531	7.82868	-6.94823	1.69699e-11	6.30177e-11	15.3381
79736	TEFM	0.241981	5.22001	6.94206	1.76388e-11	6.53216e-11	15.3003
51018	RRP15	0.268353	5.76655	6.93972	1.7899e-11	6.61037e-11	15.286
10535	RNASEH2A	0.359388	5.66806	6.93608	1.83113e-11	6.7432e-11	15.2637
28977	MRPL42	0.335912	6.69818	6.93566	1.83587e-11	6.7432e-11	15.2612
7311	UBA52	-0.188936	8.96845	-6.91431	2.09778e-11	7.68426e-11	15.1307
96764	TGS1	0.245184	5.81502	6.91075	2.14486e-11	7.83543e-11	15.109
65981	CAPRIN2	0.436217	6.14529	6.89157	2.41722e-11	8.80653e-11	14.9921
9898	UBAP2L	0.205782	5.85432	6.88751	2.47906e-11	9.00746e-11	14.9674
10073	SNUPN	0.249509	6.46723	6.86196	2.9056e-11	1.05289e-10	14.8122
192669	AGO3	0.259057	5.80658	6.85903	2.95883e-11	1.0693e-10	14.7944
79039	DDX54	-0.193761	5.52967	-6.84841	3.16009e-11	1.13899e-10	14.7301
6202	RPS8	-0.148309	9.51189	-6.84612	3.20523e-11	1.15217e-10	14.7162
64969	MRPS5	0.219109	6.36031	6.82582	3.63435e-11	1.30295e-10	14.5934
6150	MRPL23	-0.250931	7.18736	-6.82257	3.70809e-11	1.32586e-10	14.5738
6228	RPS23	-0.2881	10.0454	-6.81044	3.99628e-11	1.42513e-10	14.5006
2794	GNL1	-0.165838	4.83087	-6.80141	4.22514e-11	1.50277e-10	14.4462
7913	DEK	0.275153	8.49045	6.80007	4.26033e-11	1.5113e-10	14.4381
57129	MRPL47	0.300857	7.68438	6.79955	4.27385e-11	1.51211e-10	14.435
11062	DUS4L	0.214491	4.70379	6.79075	4.51203e-11	1.5922e-10	14.382
6737	TRIM21	0.26618	5.45951	6.78361	4.71483e-11	1.65942e-10	14.339
6311	ATXN2	0.211816	6.36458	6.78122	4.78462e-11	1.6796e-10	14.3246
27238	GPKOW	0.177312	6.47911	6.74419	6.00561e-11	2.10274e-10	14.1025
58509	CACTIN	-0.141987	4.76852	-6.73012	6.54569e-11	2.28591e-10	14.0184
55796	MBNL3	-0.229529	4.65398	-6.72586	6.71853e-11	2.3402e-10	13.9929
3434	IFIT1	0.602776	6.25891	6.71838	7.03294e-11	2.4434e-10	13.9483
10283	CWC27	0.320925	6.58368	6.71374	7.23517e-11	2.5072e-10	13.9206
166863	RBM46	-0.142404	2.75443	-6.70978	7.41196e-11	2.56188e-10	13.897
65080	MRPL44	0.212711	5.81658	6.70439	7.66001e-11	2.64084e-10	13.8648
6135	RPL11	-0.196474	10.6386	-6.69031	8.34616e-11	2.87006e-10	13.781
6128	RPL6	-0.223368	11.1273	-6.68655	8.53953e-11	2.92908e-10	13.7587
51808	PHAX	0.256031	5.74569	6.67745	9.02551e-11	3.08792e-10	13.7046
8732	RNGTT	0.240368	5.26249	6.66777	9.57267e-11	3.26683e-10	13.6471
6036	RNASE2	0.539484	4.31256	6.66357	9.8194e-11	3.34256e-10	13.6223
54039	PCBP3	-0.175742	4.21246	-6.6552	1.03316e-10	3.50804e-10	13.5726
672	BRCA1	0.268095	4.19464	6.652	1.0534e-10	3.56778e-10	13.5537
11051	NUDT21	0.264505	7.61485	6.65123	1.05831e-10	3.57545e-10	13.5491
1965	EIF2S1	0.25477	7.36753	6.64663	1.08826e-10	3.66452e-10	13.5219
3658	IREB2	0.235191	6.17085	6.64635	1.09011e-10	3.66452e-10	13.5202
10921	RNPS1	0.17591	7.69381	6.63321	1.18037e-10	3.95805e-10	13.4425
10147	SUGP2	0.242182	6.08095	6.61772	1.29627e-10	4.3359e-10	13.3511
5093	PCBP1	0.276654	8.44393	6.61408	1.32507e-10	4.42129e-10	13.3296
22827	PUF60	0.214684	7.84685	6.60544	1.39597e-10	4.64635e-10	13.2787
163033	ZNF579	-0.233906	5.95912	-6.60172	1.42761e-10	4.73996e-10	13.2569
6730	SRP68	-0.228391	8.24185	-6.59901	1.45115e-10	4.80628e-10	13.2409
51213	LUZP4	-0.160935	3.21228	-6.59846	1.45599e-10	4.81048e-10	13.2376
55226	NAT10	0.226343	6.38572	6.59774	1.46233e-10	4.81962e-10	13.2334
219654	ZCCHC24	0.394841	6.45133	6.57796	1.64723e-10	5.41577e-10	13.1172
65993	MRPS34	-0.229055	7.29625	-6.57433	1.68356e-10	5.52176e-10	13.0959
9156	EXO1	0.404886	4.17295	6.57043	1.72355e-10	5.63918e-10	13.073
57703	CWC22	0.296309	6.77281	6.56141	1.81939e-10	5.93836e-10	13.0201
24138	IFIT5	0.334862	6.40094	6.54633	1.99159e-10	6.46907e-10	12.9319
93587	TRMT10A	-0.229354	4.24749	-6.54643	1.99047e-10	6.46907e-10	12.9324
51067	YARS2	0.224335	5.79562	6.53927	2.07768e-10	6.73247e-10	12.8906
27303	RBMS3	0.487503	5.92144	6.53256	2.16281e-10	6.99154e-10	12.8514
79833	GEMIN6	0.252456	5.41954	6.52731	2.23178e-10	7.19722e-10	12.8208
8871	SYNJ2	0.182733	5.09482	6.52476	2.26608e-10	7.29038e-10	12.8059
79882	ZC3H14	-0.185119	6.78913	-6.50865	2.49491e-10	8.00749e-10	12.712
54514	DDX4	-0.151062	3.04482	-6.50534	2.54468e-10	8.1478e-10	12.6928
64949	MRPS26	-0.201625	6.87144	-6.50488	2.55168e-10	8.15086e-10	12.6901
51121	RPL26L1	0.250243	7.09454	6.50326	2.57642e-10	8.21043e-10	12.6807
51639	SF3B6	0.22538	7.97641	6.5023	2.59117e-10	8.23795e-10	12.6751
5440	POLR2K	0.278907	7.8662	6.50102	2.61096e-10	8.28136e-10	12.6677
116541	MRPL54	-0.221925	7.08363	-6.49756	2.66545e-10	8.43435e-10	12.6475
6203	RPS9	-0.211945	9.2646	-6.48322	2.90298e-10	9.16443e-10	12.5642
8664	EIF3D	-0.20586	9.1081	-6.48203	2.92353e-10	9.20774e-10	12.5574
22950	SLC4A1AP	0.181865	6.94591	6.47958	2.9665e-10	9.3213e-10	12.5431
64782	AEN	-0.227903	5.98741	-6.47849	2.98581e-10	9.36015e-10	12.5368
55006	TRMT61B	0.304658	6.23218	6.46898	3.15936e-10	9.88123e-10	12.4817
8892	EIF2B2	0.220046	7.26012	6.44416	3.66023e-10	1.14213e-09	12.3382
4089	SMAD4	-0.224965	6.71844	-6.4406	3.73826e-10	1.16378e-09	12.3176
84135	UTP15	0.26878	4.7946	6.43235	3.92531e-10	1.2192e-09	12.27
28998	MRPL13	0.295305	6.13459	6.42255	4.15937e-10	1.28893e-09	12.2135
284131	ENDOV	-0.203789	4.73563	-6.40367	4.64931e-10	1.43745e-09	12.1049
9704	DHX34	-0.150393	4.08337	-6.40071	4.73122e-10	1.45942e-09	12.0879
1660	DHX9	0.274067	6.50461	6.39746	4.8226e-10	1.48421e-09	12.0692
65083	NOL6	-0.152617	4.67742	-6.3845	5.20483e-10	1.5982e-09	11.9949
6633	SNRPD2	0.197469	8.75114	6.38289	5.25426e-10	1.60606e-09	11.9856
55656	INTS8	0.265074	7.11824	6.38317	5.24568e-10	1.60606e-09	11.9872
23395	LARS2	0.201857	5.56716	6.35467	6.20056e-10	1.89103e-09	11.8242
23185	LARP4B	0.241642	6.08914	6.34949	6.39162e-10	1.9449e-09	11.7946
55152	DALRD3	-0.188254	5.90492	-6.34564	6.53748e-10	1.98034e-09	11.7726
80854	SETD7	0.224113	6.44886	6.34572	6.5343e-10	1.98034e-09	11.7731
6191	RPS4X	-0.171071	9.53264	-6.34013	6.75147e-10	2.04058e-09	11.7413
8909	ENDOU	-0.113659	3.20473	-6.32692	7.29327e-10	2.19449e-09	11.666
153527	ZMAT2	0.213538	7.3016	6.32702	7.28933e-10	2.19449e-09	11.6666
58506	SCAF1	-0.164121	4.54818	-6.31885	7.6451e-10	2.29523e-09	11.6201
55749	CCAR1	0.250853	7.67132	6.30983	8.05823e-10	2.41389e-09	11.5688
9739	SETD1A	-0.145611	5.42627	-6.30469	8.30293e-10	2.48167e-09	11.5397
29088	MRPL15	0.267688	6.3714	6.29521	8.7739e-10	2.61664e-09	11.4859
9100	USP10	0.28646	6.92404	6.29463	8.8038e-10	2.61976e-09	11.4826
57050	UTP3	0.28573	6.54243	6.29226	8.92586e-10	2.64681e-09	11.4692
65109	UPF3B	0.249068	5.43347	6.2921	8.93398e-10	2.64681e-09	11.4683
27037	TRMT2A	-0.143725	4.94907	-6.28697	9.20459e-10	2.72101e-09	11.4392
51069	MRPL2	-0.196072	5.03213	-6.27614	9.80243e-10	2.8914e-09	11.3779
23350	U2SURP	0.229776	7.08965	6.27567	9.82876e-10	2.89283e-09	11.3753
55133	SRBD1	-0.22985	6.37655	-6.2733	9.96491e-10	2.92651e-09	11.3619
57396	CLK4	-0.251788	5.56523	-6.27253	1.00098e-09	2.93329e-09	11.3575
3146	HMGB1	0.216371	9.07504	6.2637	1.05355e-09	3.08067e-09	11.3077
64976	MRPL40	-0.203332	6.77495	-6.25736	1.09297e-09	3.18902e-09	11.2719
1778	DYNC1H1	0.221762	7.58765	6.25307	1.12046e-09	3.26217e-09	11.2477
6434	TRA2B	0.164439	7.68922	6.25161	1.12999e-09	3.2828e-09	11.2395
2547	XRCC6	0.184448	8.45285	6.24393	1.18131e-09	3.42454e-09	11.1962
389874	ZCCHC13	-0.138835	3.08166	-6.23899	1.21547e-09	3.51599e-09	11.1684
10412	NSA2	-0.286408	9.51039	-6.20442	1.48361e-09	4.28245e-09	10.9743
4686	NCBP1	0.211183	6.27711	6.20066	1.51607e-09	4.36679e-09	10.9532
64318	NOC3L	0.268041	5.57066	6.18932	1.61813e-09	4.65083e-09	10.8898
51335	NGRN	0.153844	6.17937	6.18539	1.65502e-09	4.74674e-09	10.8679
5901	RAN	0.243172	8.00151	6.17887	1.71816e-09	4.91737e-09	10.8314
60487	TRMT11	0.256153	6.66831	6.17194	1.7878e-09	5.10585e-09	10.7927
55646	LYAR	0.303356	6.24398	6.1714	1.79329e-09	5.11069e-09	10.7898
84324	SARNP	0.195954	6.61391	6.16813	1.82725e-09	5.19648e-09	10.7715
84811	BUD13	0.186274	5.94762	6.15163	2.00816e-09	5.69896e-09	10.6796
51575	ESF1	0.281965	5.99948	6.14179	2.12417e-09	6.0155e-09	10.6249
55687	TRMU	-0.163286	5.24811	-6.13212	2.24469e-09	6.3435e-09	10.5712
51654	CDK5RAP1	0.173123	6.02646	6.12311	2.36304e-09	6.66397e-09	10.5212
29890	RBM15B	-0.157928	6.12922	-6.11345	2.49662e-09	7.02598e-09	10.4677
10595	ERN2	0.427243	5.29708	6.11012	2.54425e-09	7.14512e-09	10.4493
116832	RPL39L	0.437701	4.86111	6.1073	2.58547e-09	7.24577e-09	10.4337
57819	LSM2	0.214093	6.59054	6.10527	2.61538e-09	7.31438e-09	10.4225
3669	ISG20	0.561526	6.82125	6.0958	2.75988e-09	7.70251e-09	10.3702
117246	FTSJ3	0.230665	6.7091	6.08787	2.88689e-09	8.04036e-09	10.3264
10569	SLU7	0.211381	7.13775	6.078	3.05303e-09	8.48552e-09	10.272
23029	RBM34	0.183177	5.25902	6.07347	3.13223e-09	8.68774e-09	10.2471
10084	PQBP1	-0.138412	6.25749	-6.06867	3.21863e-09	8.90905e-09	10.2206
10438	C1D	0.364399	6.68943	6.06229	3.33674e-09	9.21706e-09	10.1856
5158	PDE6B	-0.146141	4.10156	-6.01406	4.37889e-09	1.2071e-08	9.92124
4088	SMAD3	0.26585	6.4293	5.99482	4.87775e-09	1.34188e-08	9.81635
51538	ZCCHC17	0.171487	6.52075	5.98397	5.18338e-09	1.42305e-08	9.75728
9416	DDX23	0.193926	6.29846	5.9825	5.22632e-09	1.43193e-08	9.74926
81844	TRIM56	0.246699	6.57094	5.98201	5.2406e-09	1.43293e-08	9.74661
65003	MRPL11	-0.17647	6.21935	-5.97829	5.35074e-09	1.46008e-08	9.72639
64783	RBM15	0.174941	5.58922	5.95057	6.24606e-09	1.70095e-08	9.57603
84950	PRPF38A	0.197954	6.53185	5.93904	6.66029e-09	1.8101e-08	9.51363
51284	TLR7	0.448808	4.35914	5.93822	6.69048e-09	1.81464e-08	9.50924
26173	INTS1	-0.163266	5.29196	-5.9225	7.30121e-09	1.97631e-08	9.42436
84298	LLPH	0.178925	5.4887	5.9166	7.5443e-09	2.03802e-08	9.39254
6160	RPL31	-0.182331	8.56958	-5.91006	7.82284e-09	2.10904e-08	9.35732
5356	PLRG1	0.189323	6.9098	5.90647	7.98025e-09	2.14718e-08	9.33797
6165	RPL35A	-0.163534	7.1437	-5.90134	8.20995e-09	2.20458e-08	9.3104
23708	GSPT2	0.343966	5.91106	5.89632	8.4411e-09	2.25766e-08	9.28343
27291	R3HCC1L	0.18351	5.49747	5.89651	8.43235e-09	2.25766e-08	9.28444
55094	GPATCH1	0.229948	5.68821	5.8811	9.1818e-09	2.4509e-08	9.20174
3192	HNRNPU	0.159402	8.36762	5.85772	1.04452e-08	2.78264e-08	9.07654
81608	FIP1L1	0.186714	6.03815	5.84798	1.10197e-08	2.9299e-08	9.02456
90806	ANGEL2	0.182053	5.51215	5.84726	1.10633e-08	2.9357e-08	9.02072
22803	XRN2	0.240509	7.45032	5.82369	1.25911e-08	3.33455e-08	8.89514
11340	EXOSC8	0.250517	6.91616	5.82234	1.26849e-08	3.35281e-08	8.88793
84292	WDR83	-0.182205	4.79393	-5.82171	1.27286e-08	3.35777e-08	8.8846
84705	GTPBP3	-0.125106	4.75705	-5.81275	1.33681e-08	3.51957e-08	8.83702
5431	POLR2B	0.187521	8.75343	5.80624	1.38531e-08	3.64015e-08	8.80243
8189	SYMPK	0.198232	5.2772	5.80349	1.40628e-08	3.68808e-08	8.78784
92400	RBM18	0.202344	6.19894	5.79619	1.46351e-08	3.83069e-08	8.74913
3609	ILF3	0.189388	6.82154	5.78235	1.57823e-08	4.12297e-08	8.6759
6133	RPL9	-0.155995	10.5189	-5.77533	1.63968e-08	4.27523e-08	8.63883
51602	NOP58	0.266482	8.16252	5.77178	1.6717e-08	4.35029e-08	8.62007
1819	DRG2	-0.134656	5.41741	-5.77085	1.68021e-08	4.36403e-08	8.61514
57470	LRRC47	-0.165511	7.66308	-5.77012	1.68687e-08	4.3729e-08	8.6113
66037	BOLL	-0.0937256	3.05117	-5.76874	1.69961e-08	4.39745e-08	8.604
22938	SNW1	0.160637	7.80889	5.76572	1.7277e-08	4.46157e-08	8.5881
1981	EIF4G1	0.196157	7.51272	5.75868	1.79507e-08	4.62668e-08	8.55098
4733	DRG1	-0.170526	7.83336	-5.73357	2.05686e-08	5.29131e-08	8.41892
9343	EFTUD2	0.174647	5.94874	5.72616	2.141e-08	5.49726e-08	8.38004
51441	YTHDF2	0.188026	7.45921	5.72356	2.17136e-08	5.56464e-08	8.36638
79033	ERI3	0.150482	5.36866	5.72099	2.20167e-08	5.62093e-08	8.35294
80789	INTS5	-0.189106	5.77821	-5.72113	2.20005e-08	5.62093e-08	8.35365
2021	ENDOG	-0.266013	6.07157	-5.71772	2.2409e-08	5.71028e-08	8.33581
9128	PRPF4	0.218061	6.89289	5.6913	2.58399e-08	6.5721e-08	8.19767
3608	ILF2	0.196595	8.80204	5.6725	2.85865e-08	7.25698e-08	8.09974
9513	FXR2	-0.153598	6.14891	-5.65901	3.07323e-08	7.78705e-08	8.02958
27336	HTATSF1	0.198471	6.35284	5.65621	3.11961e-08	7.88974e-08	8.01506
8890	EIF2B4	-0.127888	6.84207	-5.64537	3.30582e-08	8.34504e-08	7.95887
3190	HNRNPK	0.209628	9.87235	5.63566	3.48195e-08	8.77321e-08	7.90856
23283	CSTF2T	0.226391	5.94329	5.61966	3.79214e-08	9.53694e-08	7.82587
5094	PCBP2	-0.192217	8.69072	-5.5773	4.74913e-08	1.19215e-07	7.60788
6638	SNRPN	-0.391395	4.59213	-5.57186	4.88788e-08	1.2247e-07	7.57999
23451	SF3B1	0.185751	8.67649	5.55655	5.30002e-08	1.3255e-07	7.5016
4839	NOP2	0.224626	5.78264	5.55611	5.31229e-08	1.32611e-07	7.49936
10891	PPARGC1A	-0.332087	4.29165	-5.55108	5.45538e-08	1.35931e-07	7.47362
168400	DDX53	-0.127383	3.0175	-5.53065	6.07515e-08	1.51094e-07	7.36945
6209	RPS15	-0.127185	7.12923	-5.52379	6.29841e-08	1.56358e-07	7.33451
126119	JOSD2	-0.202004	5.51828	-5.52115	6.38642e-08	1.58252e-07	7.32108
10492	SYNCRIP	0.169509	7.30591	5.5181	6.48945e-08	1.6051e-07	7.30559
9255	AIMP1	0.207707	6.76914	5.50765	6.85542e-08	1.69251e-07	7.25249
5434	POLR2E	0.180733	6.71604	5.48306	7.79737e-08	1.92155e-07	7.1279
4090	SMAD5	0.194549	6.86537	5.46621	8.51392e-08	2.0943e-07	7.04284
11315	PARK7	-0.163223	9.70273	-5.46455	8.58795e-08	2.10866e-07	7.03446
26953	RANBP6	0.229757	6.3159	5.46304	8.65599e-08	2.11765e-07	7.02683
221092	HNRNPUL2	0.191128	7.18371	5.46334	8.64222e-08	2.11765e-07	7.02837
6230	RPS25	-0.140966	9.85532	-5.45272	9.13369e-08	2.23047e-07	6.97486
51116	MRPS2	-0.190116	6.48983	-5.43288	1.01256e-07	2.46822e-07	6.87515
23196	FAM120A	0.110237	6.66137	5.43084	1.02332e-07	2.48996e-07	6.86493
29101	SSU72	-0.109965	6.41412	-5.41964	1.08444e-07	2.63391e-07	6.80883
25879	DCAF13	0.2306	6.60727	5.41209	1.12766e-07	2.73396e-07	6.77105
60489	APOBEC3G	0.242507	5.11792	5.41137	1.13186e-07	2.73923e-07	6.76744
9790	BMS1	0.158693	6.53736	5.40911	1.14516e-07	2.76644e-07	6.75615
11157	LSM6	0.185797	6.88828	5.40628	1.16205e-07	2.80223e-07	6.74199
85451	UNK	-0.15553	5.44747	-5.3969	1.21972e-07	2.93605e-07	6.69517
1915	EEF1A1	-0.139757	10.3916	-5.38407	1.30315e-07	3.13129e-07	6.63121
11123	RCAN3	-0.191371	5.1945	-5.37487	1.36632e-07	3.27722e-07	6.58546
399664	MEX3D	0.213666	6.31039	5.37429	1.37043e-07	3.28124e-07	6.58256
92935	MARS2	-0.197051	4.60501	-5.37062	1.39654e-07	3.33784e-07	6.56432
740	MRPL49	0.156501	6.95982	5.34484	1.59396e-07	3.80295e-07	6.43655
7284	TUFM	-0.155576	7.97281	-5.34174	1.61954e-07	3.85713e-07	6.42117
375287	RBM43	0.189046	4.68227	5.33674	1.66146e-07	3.94999e-07	6.39648
23039	XPO7	0.16875	6.57219	5.33249	1.69799e-07	4.02973e-07	6.37547
9277	WDR46	0.161996	6.12746	5.32979	1.72159e-07	4.07856e-07	6.36214
7625	ZNF74	-0.137215	4.69924	-5.32419	1.77153e-07	4.18952e-07	6.33451
22944	KIN	0.165141	4.94543	5.32147	1.79629e-07	4.24063e-07	6.32111
26523	AGO1	0.154666	5.62055	5.31405	1.8656e-07	4.38895e-07	6.28454
84154	RPF2	-0.194471	6.77519	-5.31404	1.86563e-07	4.38895e-07	6.28453
118672	PSTK	-0.151559	4.02142	-5.29642	2.04071e-07	4.79246e-07	6.1979
10352	WARS2	-0.16308	5.27145	-5.29372	2.06888e-07	4.85017e-07	6.18466
10514	MYBBP1A	-0.132792	5.06591	-5.28902	2.11888e-07	4.95877e-07	6.1616
51493	RTCB	0.19189	7.96093	5.27888	2.23075e-07	5.21152e-07	6.11193
23381	SMG5	0.174374	5.60341	5.27212	2.30858e-07	5.38403e-07	6.07882
8940	TOP3B	-0.187927	4.58568	-5.26698	2.36939e-07	5.51629e-07	6.05372
51650	MRPS33	-0.18408	6.8337	-5.25496	2.51788e-07	5.85189e-07	5.99505
23345	SYNE1	-0.269518	5.8519	-5.24611	2.63297e-07	6.10886e-07	5.95191
25804	LSM4	0.177499	7.29223	5.23688	2.75834e-07	6.38872e-07	5.90702
403314	APOBEC4	-0.125268	2.94655	-5.23465	2.78958e-07	6.45002e-07	5.89615
219402	MTIF3	-0.152545	6.10683	-5.2333	2.80859e-07	6.48284e-07	5.8896
51096	UTP18	0.190859	6.20063	5.22723	2.89578e-07	6.67266e-07	5.8601
1618	DAZL	-0.100638	3.12837	-5.22059	2.99404e-07	6.88731e-07	5.82791
9785	DHX38	0.16042	6.46982	5.22005	3.00214e-07	6.89419e-07	5.8253
54517	PUS7	0.259113	5.8807	5.19804	3.35265e-07	7.68602e-07	5.71878
29081	METTL5	-0.161155	8.4112	-5.17867	3.69375e-07	8.45361e-07	5.62533
6636	SNRPF	0.170816	6.65948	5.17801	3.70594e-07	8.46713e-07	5.62216
55035	NOL8	0.186936	6.78807	5.17716	3.72154e-07	8.48837e-07	5.61811
79072	FASTKD3	0.224008	5.48952	5.17492	3.76345e-07	8.56947e-07	5.60731
348180	CTU2	-0.12675	5.31768	-5.16376	3.97888e-07	9.04473e-07	5.55364
51530	ZC3HC1	0.155263	5.76859	5.16265	4.00079e-07	9.07157e-07	5.54834
64960	MRPS15	-0.155525	6.84056	-5.16249	4.00414e-07	9.07157e-07	5.54753
253943	YTHDF3	0.196595	6.72437	5.15015	4.25767e-07	9.62976e-07	5.48835
129831	RBM45	0.169166	5.47382	5.13223	4.65379e-07	1.05081e-06	5.4026
152789	JAKMIP1	-0.145409	3.91998	-5.13007	4.70383e-07	1.06033e-06	5.3923
27292	DIMT1	-0.163356	6.36798	-5.11376	5.09946e-07	1.14759e-06	5.31448
22985	ACIN1	0.200066	6.21481	5.1088	5.22581e-07	1.17407e-06	5.29089
55599	RNPC3	-0.204824	5.62684	-5.10227	5.39716e-07	1.21054e-06	5.25981
54847	SIDT1	0.305393	4.59678	5.08883	5.76668e-07	1.29128e-06	5.19601
25904	CNOT10	0.166835	5.94871	5.08449	5.89112e-07	1.31695e-06	5.17545
23019	CNOT1	0.158867	6.5799	5.07237	6.25299e-07	1.39554e-06	5.11804
85313	PPIL4	0.233837	6.81943	5.04467	7.16205e-07	1.59578e-06	4.98734
6731	SRP72	-0.176242	8.23319	-5.03105	7.65477e-07	1.70275e-06	4.9233
8449	DHX16	0.154975	6.1049	5.01277	8.36775e-07	1.85827e-06	4.83759
131870	NUDT16	-0.146952	5.28939	-5.00699	8.60627e-07	1.9081e-06	4.81055
1654	DDX3X	0.207449	7.60215	5.00598	8.64847e-07	1.91431e-06	4.80584
10495	ENOX2	0.154999	5.08548	5.00122	8.85059e-07	1.95584e-06	4.78361
10421	CD2BP2	0.129516	6.49533	5.00064	8.87588e-07	1.95821e-06	4.78087
4731	NDUFV3	-0.216155	6.49519	-4.98807	9.43344e-07	2.07782e-06	4.72225
85364	ZCCHC3	-0.161539	5.95187	-4.98017	9.8017e-07	2.15541e-06	4.68542
6742	SSBP1	0.167495	7.82239	4.96148	1.07279e-06	2.35524e-06	4.59858
25946	ZNF385A	-0.146176	5.08409	-4.95232	1.12124e-06	2.45762e-06	4.5561
54954	FAM120C	-0.131262	4.46433	-4.93938	1.19324e-06	2.61119e-06	4.49627
79727	LIN28A	-0.0894026	3.12155	-4.92401	1.28467e-06	2.8067e-06	4.4253
55998	NXF5	-0.106835	3.38937	-4.92276	1.29237e-06	2.81895e-06	4.41956
84081	NSRP1	0.201633	6.51241	4.92222	1.29571e-06	2.82167e-06	4.41708
51010	EXOSC3	0.142879	4.94074	4.89236	1.49457e-06	3.24948e-06	4.27988
10749	KIF1C	-0.177227	6.40207	-4.88921	1.51721e-06	3.2934e-06	4.26544
79753	SNIP1	0.14239	5.42941	4.88801	1.5259e-06	3.30694e-06	4.25995
10171	RCL1	-0.216927	6.11599	-4.86841	1.67513e-06	3.62294e-06	4.17033
56163	RNF17	-0.0810714	2.82913	-4.86816	1.67709e-06	3.62294e-06	4.16921
84206	MEX3B	0.193823	4.57039	4.86439	1.70742e-06	3.67802e-06	4.15199
440275	EIF2AK4	0.153764	5.55639	4.86431	1.70804e-06	3.67802e-06	4.15164
8106	PABPN1	0.188591	7.68468	4.85275	1.80429e-06	3.87908e-06	4.099
24140	FTSJ1	0.155974	6.7876	4.85004	1.8276e-06	3.92293e-06	4.08668
84128	WDR75	0.170722	7.26319	4.83945	1.92157e-06	4.11809e-06	4.03854
1196	CLK2	0.194881	7.25363	4.83451	1.96699e-06	4.20243e-06	4.01612
129563	DIS3L2	0.117139	5.1558	4.83449	1.96716e-06	4.20243e-06	4.01603
84524	ZC3H8	-0.189558	5.6928	-4.82795	2.02885e-06	4.32736e-06	3.9864
83707	TRPT1	-0.137923	6.15854	-4.826	2.04757e-06	4.36039e-06	3.97758
92856	IMP4	-0.163719	7.56318	-4.80649	2.24469e-06	4.77261e-06	3.88938
27102	EIF2AK1	0.156101	6.84813	4.80334	2.27819e-06	4.83623e-06	3.87516
26019	UPF2	0.151039	6.42295	4.79856	2.32984e-06	4.93809e-06	3.85365
51282	SCAND1	-0.135032	6.10596	-4.77445	2.60854e-06	5.52011e-06	3.74527
5478	PPIA	0.120422	7.16941	4.76997	2.66383e-06	5.62829e-06	3.72515
3842	TNPO1	0.118384	7.16312	4.7599	2.79206e-06	5.88998e-06	3.68007
53938	PPIL3	0.228771	7.36836	4.75821	2.81421e-06	5.92742e-06	3.6725
6726	SRP9	0.210278	8.85669	4.7465	2.97197e-06	6.24995e-06	3.6202
125950	RAVER1	-0.12553	5.02963	-4.74392	3.0078e-06	6.31543e-06	3.60872
84875	PARP10	-0.12194	4.95504	-4.74101	3.04882e-06	6.39161e-06	3.59573
51574	LARP7	0.174699	6.40248	4.72261	3.32081e-06	6.94115e-06	3.51383
83939	EIF2A	-0.237268	7.78288	-4.72258	3.32125e-06	6.94115e-06	3.5137
4857	NOVA1	-0.15623	3.50304	-4.71428	3.45147e-06	7.20214e-06	3.47685
10262	SF3B4	0.144045	5.43165	4.71151	3.49595e-06	7.28367e-06	3.46458
83443	SF3B5	-0.139006	8.1302	-4.70299	3.6364e-06	7.5646e-06	3.42685
10659	CELF2	0.31092	5.35398	4.69281	3.81138e-06	7.9076e-06	3.38183
124790	HEXIM2	-0.218929	4.93738	-4.69272	3.81301e-06	7.9076e-06	3.38142
6167	RPL37	-0.139792	8.8728	-4.68954	3.86929e-06	8.01198e-06	3.36738
23404	EXOSC2	0.167844	5.77057	4.63927	4.87323e-06	1.00753e-05	3.14652
84153	RNASEH2C	-0.104992	6.13173	-4.6361	4.94434e-06	1.02067e-05	3.13266
9887	SMG7	0.165864	5.61942	4.63506	4.968e-06	1.02398e-05	3.12809
23082	PPRC1	0.21616	6.24393	4.63007	5.0823e-06	1.04594e-05	3.10632
9360	PPIG	0.167856	6.67644	4.62308	5.24692e-06	1.07818e-05	3.07582
54433	GAR1	0.163763	6.51946	4.6109	5.54607e-06	1.13791e-05	3.02278
134430	WDR36	0.164522	6.65631	4.60865	5.60313e-06	1.14787e-05	3.01299
51311	TLR8	0.307498	4.30092	4.60782	5.62406e-06	1.15041e-05	3.00942
51073	MRPL4	0.113337	5.13106	4.59306	6.0137e-06	1.22825e-05	2.94535
54033	RBM11	-0.157606	3.31542	-4.58445	6.25298e-06	1.27519e-05	2.90805
149041	RC3H1	0.186264	6.28345	4.58109	6.34857e-06	1.29273e-05	2.89354
27067	STAU2	0.136584	5.69379	4.58067	6.36085e-06	1.29328e-05	2.89169
55174	INTS10	-0.154706	7.04966	-4.57496	6.52703e-06	1.32507e-05	2.86704
9238	TBRG4	0.174544	5.15452	4.57223	6.60811e-06	1.33951e-05	2.85523
5435	POLR2F	-0.0927252	6.42568	-4.56623	6.78927e-06	1.37416e-05	2.82938
23089	PEG10	-0.303279	4.87067	-4.56314	6.88454e-06	1.39136e-05	2.81606
118460	EXOSC6	-0.143746	6.87721	-4.5603	6.97327e-06	1.40718e-05	2.80382
6176	RPLP1	-0.103078	10.4151	-4.55607	7.10756e-06	1.43214e-05	2.78559
8148	TAF15	0.199576	8.07092	4.54085	7.61078e-06	1.53124e-05	2.72023
8939	FUBP3	0.141781	6.56252	4.52664	8.11178e-06	1.62961e-05	2.65932
6152	RPL24	-0.11403	11.1876	-4.51915	8.38818e-06	1.68013e-05	2.62732
29107	NXT1	0.225983	6.98256	4.51921	8.3861e-06	1.68013e-05	2.62756
92105	INTS4	0.112297	5.29112	4.51295	8.62403e-06	1.72481e-05	2.60084
56945	MRPS22	-0.144906	6.91399	-4.50128	9.08516e-06	1.81434e-05	2.5511
55954	ZMAT5	-0.126269	5.20888	-4.4977	9.23122e-06	1.84078e-05	2.53587
6625	SNRNP70	-0.141792	7.07191	-4.49355	9.40338e-06	1.87234e-05	2.51823
129450	TYW5	0.159457	4.91251	4.48922	9.58649e-06	1.90599e-05	2.49982
87178	PNPT1	0.19688	7.16394	4.48697	9.68289e-06	1.92232e-05	2.49027
30836	DNTTIP2	0.223408	7.29337	4.46945	1.0466e-05	2.07474e-05	2.41604
23592	LEMD3	0.182015	6.141	4.46062	1.08834e-05	2.15431e-05	2.37873
64506	CPEB1	-0.122909	3.81101	-4.45598	1.1109e-05	2.19574e-05	2.35916
9782	MATR3	0.144812	7.39506	4.45032	1.13902e-05	2.24803e-05	2.33531
84309	NUDT16L1	-0.130156	6.40349	-4.44655	1.15818e-05	2.2825e-05	2.3194
55157	DARS2	0.204592	5.88648	4.43327	1.22799e-05	2.41653e-05	2.26359
10011	SRA1	0.152083	6.06437	4.42272	1.28635e-05	2.52769e-05	2.21931
5511	PPP1R8	0.125338	6.39716	4.41771	1.31493e-05	2.58009e-05	2.19836
26121	PRPF31	0.102367	5.92267	4.4078	1.37338e-05	2.69087e-05	2.1569
28969	BZW2	0.218004	7.33199	4.40439	1.39404e-05	2.72393e-05	2.14267
81550	TDRD3	-0.172206	6.01972	-4.40435	1.3943e-05	2.72393e-05	2.1425
55181	SMG8	0.150136	5.80489	4.39693	1.44031e-05	2.80975e-05	2.11156
55342	STRBP	-0.219597	6.29191	-4.36727	1.63925e-05	3.19322e-05	1.98829
51253	MRPL37	-0.153938	7.51012	-4.3574	1.71108e-05	3.32833e-05	1.94746
1968	EIF2S3	-0.168358	9.02414	-4.34967	1.76946e-05	3.43694e-05	1.91551
23609	MKRN2	-0.107359	5.83093	-4.34072	1.8394e-05	3.56252e-05	1.8786
25929	GEMIN5	0.127695	5.60807	4.34079	1.83882e-05	3.56252e-05	1.87891
55623	THUMPD1	0.141442	7.07614	4.33497	1.88571e-05	3.64697e-05	1.85494
678	ZFP36L2	0.218484	8.00951	4.32591	1.961e-05	3.78715e-05	1.81767
23398	PPWD1	0.18369	6.54113	4.31813	2.02784e-05	3.91062e-05	1.78578
27335	EIF3K	-0.133278	8.12912	-4.31773	2.0314e-05	3.91191e-05	1.78411
4528	MTIF2	-0.163506	7.26783	-4.31065	2.09424e-05	4.02715e-05	1.75513
23369	PUM2	0.125078	7.64437	4.30413	2.15379e-05	4.13577e-05	1.72846
8165	AKAP1	0.20937	6.6807	4.30348	2.15982e-05	4.14144e-05	1.7258
8893	EIF2B5	0.111332	6.29533	4.29365	2.25299e-05	4.31396e-05	1.68563
2733	GLE1	0.135521	5.58184	4.28327	2.35542e-05	4.50369e-05	1.64335
58155	PTBP2	0.188229	6.00848	4.27467	2.44366e-05	4.66579e-05	1.60838
6936	GCFC2	-0.146407	5.23061	-4.26726	2.52226e-05	4.80907e-05	1.57829
6727	SRP14	0.135433	9.472	4.25622	2.6438e-05	5.03368e-05	1.53356
54931	TRMT10C	0.179242	6.23105	4.25494	2.65824e-05	5.05404e-05	1.52838
5394	EXOSC10	0.109788	6.18412	4.25337	2.6761e-05	5.08083e-05	1.52202
63875	MRPL17	0.162262	6.87685	4.24132	2.81687e-05	5.34056e-05	1.47331
199221	DZIP1L	0.187422	4.88508	4.23978	2.83532e-05	5.368e-05	1.46711
57721	METTL14	0.142176	6.37755	4.23633	2.87709e-05	5.43944e-05	1.45321
64216	TFB2M	-0.152829	6.50921	-4.21273	3.17943e-05	6.00261e-05	1.35832
64981	MRPL34	-0.1378	7.07153	-4.1986	3.37468e-05	6.36233e-05	1.30174
10527	IPO7	0.168094	7.80221	4.18702	3.54308e-05	6.67049e-05	1.25553
2197	FAU	-0.0906985	10.0425	-4.18038	3.64329e-05	6.84959e-05	1.22906
339230	CCDC137	0.177849	5.4166	4.17658	3.70177e-05	6.94985e-05	1.21395
54920	DUS2	0.134098	5.15303	4.17199	3.7737e-05	7.07503e-05	1.1957
6832	SUPV3L1	0.150228	6.45898	4.16749	3.84554e-05	7.19971e-05	1.17781
10605	PAIP1	0.145133	7.33091	4.16606	3.86856e-05	7.23276e-05	1.17215
24148	PRPF6	0.130306	6.16042	4.15986	3.97023e-05	7.41256e-05	1.14754
51318	MRPL35	0.161853	5.84241	4.14771	4.17685e-05	7.78755e-05	1.09943
11056	DDX52	0.145308	5.76466	4.14001	4.31311e-05	8.03048e-05	1.069
56902	PNO1	0.166106	6.293	4.1295	4.50568e-05	8.37746e-05	1.0276
132864	CPEB2	0.151531	5.5339	4.12153	4.6574e-05	8.64762e-05	0.996215
79811	SLTM	0.16686	7.81289	4.11239	4.83718e-05	8.96907e-05	0.96033
11103	KRR1	0.156053	6.18892	4.09866	5.11979e-05	9.48004e-05	0.906545
9406	ZRANB2	0.1718	8.09913	4.09676	5.15999e-05	9.54137e-05	0.899138
79922	MRM1	-0.129392	4.41614	-4.09313	5.23795e-05	9.67226e-05	0.884937
3326	HSP90AB1	0.171684	10.3375	4.08902	5.32758e-05	9.82432e-05	0.86887
152992	TRMT44	-0.123217	4.07617	-4.086	5.39428e-05	9.93374e-05	0.857089
10270	AKAP8	0.104702	6.19008	4.08448	5.42801e-05	9.98221e-05	0.851187
54596	L1TD1	-0.112446	3.08521	-4.0834	5.45229e-05	0.000100132	0.846962
11100	HNRNPUL1	0.119445	7.03913	4.0636	5.91444e-05	0.000108472	0.769951
55794	DDX28	-0.0999373	4.41612	-4.0528	6.18181e-05	0.000113221	0.728115
6143	RPL19	-0.0990251	11.4952	-4.03138	6.74692e-05	0.000123404	0.645378
6634	SNRPD3	0.124609	7.36846	4.02914	6.80864e-05	0.000124364	0.636767
51081	MRPS7	0.156506	6.92758	4.02701	6.86797e-05	0.000125278	0.628563
221400	TDRD6	-0.151786	3.49097	-4.02206	7.00782e-05	0.000127656	0.609505
55253	TYW1	0.122595	6.46062	4.01802	7.12369e-05	0.000129592	0.594002
9879	DDX46	0.130674	7.46666	4.01464	7.22232e-05	0.000131209	0.581004
23020	SNRNP200	0.128017	7.3718	3.99615	7.78411e-05	0.000141225	0.510215
55629	PNRC2	0.186982	8.70238	3.98769	8.0547e-05	0.000145937	0.477933
142	PARP1	-0.149259	7.18524	-3.98634	8.09878e-05	0.000146539	0.472778
55127	HEATR1	0.133399	5.93346	3.98416	8.17039e-05	0.000147637	0.464463
54802	TRIT1	-0.148068	6.10744	-3.98109	8.27241e-05	0.00014928	0.452742
55095	SAMD4B	0.115371	5.46844	3.97983	8.31432e-05	0.000149836	0.44797
79590	MRPL24	-0.12733	7.92698	-3.95407	9.22169e-05	0.000165966	0.350178
56165	TDRD1	-0.230019	3.38221	-3.94595	9.52678e-05	0.000171228	0.319461
22907	DHX30	0.101037	5.94635	3.94432	9.58883e-05	0.000172114	0.313334
6749	SSRP1	0.0962835	6.8801	3.94273	9.65004e-05	0.000172982	0.307331
5393	EXOSC9	0.129086	6.71072	3.93878	9.80397e-05	0.000175508	0.292399
8568	RRP1	-0.109545	5.36779	-3.93223	0.000100638	0.000179921	0.267721
373863	DND1	-0.166541	6.26527	-3.92749	0.00010256	0.000183114	0.249876
54938	SARS2	-0.104553	4.47275	-3.92678	0.00010285	0.000183389	0.247214
6157	RPL27A	-0.160058	5.84592	-3.92282	0.000104486	0.000186059	0.232334
6728	SRP19	-0.130604	7.62871	-3.9196	0.000105833	0.000188209	0.220255
84294	UTP23	0.114077	5.88614	3.91038	0.000109788	0.000194985	0.185661
199746	U2AF1L4	-0.111484	5.3905	-3.90824	0.000110723	0.000196388	0.177661
151613	TTC14	0.195316	6.54555	3.8987	0.000114998	0.000203702	0.141955
116461	TSEN15	0.127865	6.74064	3.88729	0.000120309	0.00021283	0.099409
79132	DHX58	0.125075	5.08139	3.88185	0.000122922	0.000217167	0.079165
1967	EIF2B1	0.109948	7.45984	3.85958	0.0001342	0.000236514	-0.00351223
22873	DZIP1	-0.264185	5.85035	-3.8592	0.000134399	0.000236514	-0.00490338
25976	TIPARP	0.247977	7.5713	3.85942	0.000134284	0.000236514	-0.00410262
6729	SRP54	-0.140314	7.87436	-3.85387	0.000137245	0.000241208	-0.0246336
84248	FYTTD1	-0.150003	7.44758	-3.84163	0.000143992	0.000252736	-0.0698043
10150	MBNL2	-0.16394	7.08226	-3.83891	0.000145535	0.000255112	-0.0798325
91646	TDRD12	-0.0848272	3.21471	-3.83005	0.00015066	0.000263754	-0.1124
126668	TDRD10	-0.149135	4.07598	-3.82865	0.000151487	0.000264857	-0.117549
9584	RBM39	0.112714	8.93454	3.81756	0.000158186	0.00027621	-0.158247
190	NR0B1	-0.138719	3.14718	-3.80998	0.000162926	0.00028412	-0.186015
7818	DAP3	0.102792	7.73081	3.80524	0.000165951	0.000289021	-0.20331
2962	GTF2F1	-0.103572	6.38041	-3.80354	0.000167057	0.000290571	-0.209554
56949	XAB2	-0.11238	4.8335	-3.79862	0.000170273	0.000295784	-0.227479
2194	FASN	-0.175578	5.42078	-3.79702	0.000171332	0.000296638	-0.233309
23070	CMTR1	0.128311	6.38504	3.7971	0.000171281	0.000296638	-0.233029
51187	RSL24D1	-0.150543	8.48455	-3.79688	0.000171425	0.000296638	-0.233819
11091	WDR5	-0.128117	6.43577	-3.79299	0.000174035	0.000300767	-0.248017
64978	MRPL38	-0.0979937	5.19149	-3.78777	0.000177591	0.000306521	-0.267027
7073	TIAL1	0.0990495	7.02828	3.78087	0.00018239	0.000314402	-0.292083
4150	MAZ	-0.0801065	5.37796	-3.77714	0.000185041	0.000318563	-0.305637
23016	EXOSC7	0.0820747	5.56006	3.77268	0.000188254	0.000323682	-0.32181
7536	SF1	-0.113541	6.16913	-3.76045	0.00019734	0.000338871	-0.366074
10992	SF3B2	0.0914828	7.53598	3.75766	0.000199465	0.000342084	-0.37613
27257	LSM1	0.135854	7.58397	3.7479	0.000207093	0.000354715	-0.411362
9667	SAFB2	-0.102835	6.05379	-3.74103	0.00021262	0.00036372	-0.436083
9361	LONP1	0.120823	6.41731	3.74042	0.000213111	0.000364099	-0.43825
79048	SECISBP2	-0.141705	7.07768	-3.73542	0.000217235	0.000370675	-0.456235
64848	YTHDC2	0.156527	6.20272	3.71171	0.000237817	0.000405282	-0.541142
10199	MPHOSPH10	0.149306	7.29759	3.70944	0.000239875	0.000408273	-0.549221
22868	FASTKD2	0.122251	5.98047	3.70597	0.000243062	0.000413175	-0.561595
130916	MTERF4	-0.0942823	5.21053	-3.70287	0.000245946	0.00041755	-0.572651
283742	FAM98B	0.115233	5.25268	3.69796	0.000250572	0.00042487	-0.590118
79050	NOC4L	-0.108704	5.37516	-3.697	0.000251491	0.000425891	-0.593548
9209	LRRFIP2	0.117436	5.7073	3.68422	0.000263968	0.000446461	-0.638923
50628	GEMIN4	-0.0980421	5.40931	-3.68196	0.00026624	0.000449739	-0.646952
64434	NOM1	0.125847	5.21455	3.66313	0.000285852	0.000482264	-0.713519
23013	SPEN	0.128728	6.94664	3.65314	0.000296804	0.000500114	-0.748714
23435	TARDBP	0.108894	7.88292	3.64102	0.000310616	0.000522734	-0.791281
26354	GNL3	-0.137516	6.7418	-3.63654	0.000315867	0.000530908	-0.806964
3191	HNRNPL	0.115015	7.1866	3.62927	0.00032458	0.000544875	-0.832421
80135	RPF1	0.121983	6.18625	3.6186	0.000337775	0.000566319	-0.869682
54512	EXOSC4	0.157317	6.22591	3.5952	0.000368486	0.000617043	-0.95102
389421	LIN28B	-0.0793138	2.69942	-3.57689	0.000394327	0.000659495	-1.01433
84340	GFM2	0.132362	5.44303	3.57647	0.00039494	0.000659701	-1.01578
9221	NOLC1	0.14901	6.55933	3.57354	0.000399238	0.000666056	-1.02588
25926	NOL11	0.140764	7.11516	3.57317	0.000399774	0.000666125	-1.02714
84060	RBM48	0.1362	4.33298	3.56957	0.000405123	0.000674204	-1.03954
81892	SLIRP	0.115654	9.06629	3.56374	0.000413915	0.000687987	-1.05959
84872	ZC3H10	-0.105642	4.67467	-3.55037	0.00043478	0.000721778	-1.10548
79731	NARS2	-0.111482	6.19838	-3.53677	0.000457009	0.000757746	-1.15199
10884	MRPS30	0.134949	6.73342	3.52953	0.000469271	0.000777122	-1.17668
51258	MRPL51	-0.123659	9.17169	-3.52914	0.000469939	0.000777274	-1.178
51008	ASCC1	0.121433	6.46517	3.52815	0.000471635	0.000779122	-1.18136
8635	RNASET2	0.189917	7.98154	3.52525	0.000476661	0.000786462	-1.19124
10240	MRPS31	0.105768	5.49018	3.51867	0.000488245	0.00080459	-1.21362
55168	MRPS18A	0.1073	5.78306	3.48981	0.000542209	0.000892427	-1.31128
9553	MRPL33	-0.0960474	7.36972	-3.48113	0.000559506	0.000919774	-1.34051
9666	DZIP3	0.179927	5.3235	3.47626	0.000569418	0.000934927	-1.35685
3178	HNRNPA1	0.100458	9.53446	3.47504	0.000571929	0.000937908	-1.36095
8087	FXR1	0.111172	7.67598	3.45673	0.000610917	0.00100063	-1.4223
8563	THOC5	0.0990776	5.69986	3.45365	0.000617714	0.00100931	-1.43259
8634	RTCA	0.114771	6.36061	3.45384	0.000617277	0.00100931	-1.43193
25973	PARS2	-0.0977167	5.15954	-3.44626	0.000634306	0.00103516	-1.45723
57409	MIF4GD	-0.107203	6.09753	-3.44538	0.000636312	0.00103593	-1.46017
64779	MTHFSD	-0.0796197	4.42999	-3.44563	0.000635727	0.00103593	-1.45931
54952	TRNAU1AP	0.086551	5.7525	3.44346	0.000640689	0.0010418	-1.46654
23174	ZCCHC14	0.0988433	5.7072	3.43863	0.00065187	0.0010587	-1.48262
3189	HNRNPH3	0.131859	7.75417	3.42156	0.000692815	0.00112384	-1.53922
6201	RPS7	-0.112158	10.3285	-3.39903	0.000750575	0.00121608	-1.61356
55131	RBM28	0.11756	5.6805	3.39336	0.000765784	0.00123923	-1.63218
79068	FTO	0.10546	6.40587	3.39216	0.000769059	0.00124303	-1.63614
22927	HABP4	0.129545	5.50093	3.38595	0.000786119	0.00126909	-1.65649
60528	ELAC2	-0.0939738	6.42137	-3.38433	0.000790623	0.00127483	-1.66179
246175	CNOT6L	-0.124797	6.20828	-3.36322	0.000851653	0.0013716	-1.73074
27341	RRP7A	0.127719	5.72069	3.36125	0.000857553	0.00137945	-1.73714
54460	MRPS21	0.0975614	7.95004	3.35617	0.000872987	0.00140261	-1.75367
57461	ISY1	0.100736	6.45045	3.33986	0.000924266	0.00148323	-1.80654
85476	GFM1	0.108356	6.85654	3.32934	0.000958829	0.00153686	-1.84053
11022	TDRKH	0.102991	3.99021	3.32808	0.000963069	0.00154182	-1.84461
6233	RPS27A	-0.093995	7.82621	-3.30855	0.00103069	0.00164813	-1.9074
55037	PTCD3	0.111046	6.2322	3.30083	0.00105863	0.00169079	-1.93213
23589	CARHSP1	0.104074	6.79057	3.2847	0.00111924	0.00178549	-1.98359
149986	LSM14B	-0.0638676	4.41051	-3.27844	0.00114364	0.00182226	-2.00352
7681	MKRN3	-0.0803963	3.58241	-3.265	0.00119767	0.00190416	-2.04614
8175	SF3A2	-0.0991916	5.71301	-3.26495	0.00119787	0.00190416	-2.0463
10209	EIF1	-0.0930363	10.7154	-3.24336	0.0012897	0.00204773	-2.11447
8668	EIF3I	0.122893	8.14368	3.22461	0.00137469	0.00217819	-2.17331
57466	SCAF4	0.117729	6.696	3.22452	0.00137511	0.00217819	-2.17359
4736	RPL10A	-0.095398	10.8662	-3.21828	0.00140451	0.00222215	-2.19309
55760	DHX32	-0.141791	7.65892	-3.21307	0.00142952	0.00225908	-2.20935
1996	ELAVL4	-0.175909	3.71874	-3.2008	0.00149005	0.00235198	-2.24755
65110	UPF3A	-0.110561	6.77044	-3.18948	0.00154802	0.00244062	-2.28268
6205	RPS11	-0.0978151	10.587	-3.18758	0.00155791	0.00245334	-2.28854
55192	DNAJC17	0.089506	5.24726	3.18323	0.00158089	0.00248662	-2.30202
8531	YBX3	-0.142695	8.77671	-3.17461	0.00162731	0.00255666	-2.32864
80145	THOC7	-0.120961	7.90096	-3.17222	0.00164037	0.00257418	-2.33599
9987	HNRNPDL	0.0950054	8.45418	3.16483	0.00168145	0.00263557	-2.35874
56478	EIF4ENIF1	0.0723502	5.48097	3.15502	0.00173746	0.0027202	-2.38885
10914	PAPOLA	-0.10424	7.95067	-3.15444	0.00174086	0.00272237	-2.39065
10523	CHERP	-0.0669721	5.51915	-3.14678	0.00178586	0.00278951	-2.4141
64328	XPO4	0.0857	5.11902	3.14255	0.00181114	0.00282571	-2.42701
54676	GTPBP2	0.098339	5.48995	3.135	0.00185713	0.00289411	-2.45004
85441	HELZ2	0.102479	4.85254	3.11803	0.00196453	0.00305795	-2.50164
23144	ZC3H3	-0.06661	4.36193	-3.10662	0.0020399	0.00317162	-2.53617
6222	RPS18	-0.0682681	9.11315	-3.10298	0.00206448	0.00320613	-2.54715
85463	ZC3H12C	-0.137098	5.14231	-3.09892	0.00209224	0.0032455	-2.5594
26528	DAZAP1	-0.0678727	7.27153	-3.08815	0.00216753	0.00335533	-2.59179
79675	FASTKD1	0.135486	6.64665	3.08808	0.00216802	0.00335533	-2.592
10231	RCAN2	-0.172576	6.26501	-3.08268	0.00220673	0.00341132	-2.60821
115939	TSR3	-0.0989539	6.17258	-3.07753	0.00224421	0.00346529	-2.62364
10656	KHDRBS3	0.153586	6.07211	3.07596	0.00225576	0.00347913	-2.62833
80153	EDC3	0.0929901	5.53516	3.07213	0.00228421	0.00351899	-2.63981
57176	VARS2	-0.0962364	5.14658	-3.06283	0.00235451	0.0036193	-2.66755
64718	UNKL	-0.0859469	5.40651	-3.06281	0.00235469	0.0036193	-2.66763
4091	SMAD6	0.113457	4.75946	3.06036	0.00237353	0.0036441	-2.67492
2107	ETF1	0.105612	7.15036	3.05865	0.0023868	0.00366031	-2.68002
134353	LSM11	0.0782677	4.15715	3.05813	0.00239083	0.00366232	-2.68156
55833	UBAP2	0.10841	6.24896	3.03137	0.00260752	0.00398972	-2.76089
4904	YBX1	0.0907556	10.0976	3.02209	0.00268673	0.00410625	-2.78822
10767	HBS1L	-0.0978814	5.81503	-3.01766	0.00272536	0.00416057	-2.80126
4093	SMAD9	0.116484	4.28041	2.98463	0.00302956	0.00461973	-2.8978
54456	MOV10L1	-0.0631328	3.55514	-2.98233	0.00305188	0.00464851	-2.90449
6170	RPL39	-0.07819	10.809	-2.96851	0.00318907	0.004852	-2.94456
340719	NANOS1	-0.170064	4.69497	-2.96537	0.00322102	0.00489508	-2.95364
84271	POLDIP3	-0.0757524	5.7805	-2.96054	0.00327083	0.00496518	-2.96761
57647	DHX37	-0.0841539	4.86098	-2.94221	0.00346594	0.00525545	-3.02034
3646	EIF3E	-0.112208	9.27714	-2.94093	0.00347995	0.00527076	-3.02401
55135	WRAP53	-0.0642361	4.48021	-2.93468	0.00354919	0.00536959	-3.04192
54606	DDX56	0.0868292	6.77455	2.92253	0.00368724	0.00557219	-3.0766
83638	C11orf68	-0.0845038	5.0391	-2.91811	0.00373875	0.00564371	-3.08921
6894	TARBP1	0.124369	7.25517	2.91166	0.00381494	0.00574585	-3.10753
23160	WDR43	0.126606	6.68977	2.91181	0.00381315	0.00574585	-3.10711
9972	NUP153	0.115004	6.54104	2.91041	0.00382998	0.00576207	-3.11111
6829	SUPT5H	0.0899311	5.84767	2.89257	0.00404912	0.00608497	-3.16161
80742	PRR3	-0.0637002	4.66283	-2.88587	0.00413424	0.00620596	-3.18047
55854	ZC3H15	-0.0772747	6.54054	-2.88535	0.00414093	0.00620909	-3.18194
79979	TRMT2B	0.0804042	5.09865	2.86222	0.00444829	0.00666255	-3.24683
10432	RBM14	0.103143	5.71872	2.85643	0.00452844	0.00677507	-3.263
81605	URM1	-0.0676469	6.14876	-2.84925	0.00462952	0.00691862	-3.28298
6175	RPLP0	-0.0750398	11.2055	-2.84083	0.0047508	0.00709201	-3.30638
64965	MRPS9	-0.0945269	6.57797	-2.82443	0.00499528	0.00744871	-3.35175
255967	PAN3	0.0989286	7.21523	2.8227	0.00502182	0.00748001	-3.35653
25939	SAMHD1	0.198966	7.26272	2.82233	0.00502752	0.00748024	-3.35756
26993	AKAP8L	0.0887197	5.89912	2.81791	0.00509561	0.00757319	-3.36971
3184	HNRNPD	0.0853483	7.90672	2.81549	0.00513337	0.0076209	-3.37638
9725	TMEM63A	0.155409	6.40489	2.81158	0.00519489	0.00770376	-3.38714
79665	DHX40	-0.100974	7.11907	-2.78612	0.0056116	0.00831257	-3.45677
1106	CHD2	0.0846269	6.47814	2.78404	0.00564686	0.00834646	-3.46242
9816	URB2	0.119644	4.75311	2.78406	0.00564666	0.00834646	-3.46238
339	APOBEC1	0.369959	4.85899	2.78221	0.0056782	0.00838359	-3.46741
6949	TCOF1	-0.0588678	4.95799	-2.77353	0.00582869	0.00859636	-3.49098
55705	IPO9	0.0851406	5.63674	2.76104	0.00605141	0.00891509	-3.52475
57570	TRMT5	0.100891	6.46454	2.75245	0.0062091	0.0091374	-3.54791
9728	SECISBP2L	0.0988628	6.5224	2.74796	0.006293	0.00925078	-3.55998
6635	SNRPE	0.0987223	5.92557	2.7262	0.00671444	0.00985955	-3.61826
51093	RRNAD1	-0.0680019	4.89051	-2.72379	0.00676246	0.00991925	-3.62466
10642	IGF2BP1	-0.0947628	3.80255	-2.71442	0.00695287	0.0101875	-3.64959
28985	MCTS1	-0.0894817	5.53663	-2.71305	0.0069812	0.0102179	-3.65324
23293	SMG6	-0.0556332	5.01127	-2.70242	0.0072037	0.0105321	-3.6814
83479	DDX59	0.0835743	5.78639	2.6987	0.00728317	0.0106367	-3.69124
6631	SNRPC	-0.0760079	6.67642	-2.6981	0.00729595	0.0106439	-3.69281
9801	MRPL19	0.0770454	6.68448	2.6874	0.00752915	0.0109722	-3.72101
10885	WDR3	0.0964571	5.16479	2.68633	0.00755286	0.0109949	-3.72383
57523	NYNRIN	0.128656	4.87164	2.68077	0.00767689	0.0111634	-3.73842
6651	SON	0.0976777	8.1635	2.67973	0.00770031	0.0111854	-3.74115
10573	MRPL28	0.0851059	6.82158	2.67738	0.00775363	0.0112507	-3.74733
4849	CNOT3	-0.0566507	4.56799	-2.67356	0.00784073	0.0113648	-3.75734
4691	NCL	-0.0678558	9.40578	-2.66616	0.00801195	0.0116005	-3.77667
285855	RPL7L1	0.0926473	7.07801	2.65976	0.00816273	0.0118062	-3.79335
1917	EEF1A2	-0.170064	5.26629	-2.659	0.00818095	0.0118199	-3.79535
340152	ZC3H12D	-0.137715	4.46394	-2.654	0.0083007	0.01198	-3.80834
1429	CRYZ	-0.189014	8.23512	-2.6442	0.00854026	0.0123126	-3.83378
64794	DDX31	0.0556309	4.6404	2.64379	0.00855037	0.012314	-3.83483
9904	RBM19	-0.0677568	5.35625	-2.6403	0.00863727	0.0124259	-3.84387
57696	DDX55	0.0895215	5.66661	2.62612	0.00899844	0.0129317	-3.88044
55870	ASH1L	0.100501	7.02408	2.62495	0.0090288	0.0129615	-3.88345
8715	NOL4	-0.233609	3.89556	-2.61553	0.00927694	0.0132979	-3.90764
143884	CWF19L2	0.0783509	5.48643	2.6153	0.0092829	0.0132979	-3.90821
91893	FDXACB1	0.0652285	3.64606	2.61461	0.00930136	0.0133102	-3.90998
51634	RBMX2	0.0715693	6.56069	2.6091	0.00944973	0.0135082	-3.92409
3508	IGHMBP2	-0.064456	4.80694	-2.60863	0.00946242	0.013512	-3.92529
5433	POLR2D	0.0756149	5.36595	2.60235	0.00963411	0.0137426	-3.94131
26284	ERAL1	0.0728524	5.20724	2.60137	0.0096613	0.0137668	-3.94382
5042	PABPC3	-0.137197	5.45096	-2.59442	0.00985518	0.0140283	-3.96152
80114	BICC1	0.207869	6.06791	2.59404	0.0098659	0.0140287	-3.96249
64397	ZNF106	0.120713	7.23808	2.57216	0.0104995	0.0149139	-4.01787
200916	RPL22L1	-0.113005	5.95998	-2.57146	0.0105204	0.0149279	-4.01964
55602	CDKN2AIP	0.113954	5.86905	2.56531	0.0107054	0.0151744	-4.03514
84148	KAT8	-0.0673601	6.50177	-2.56398	0.0107456	0.0152154	-4.03847
5036	PA2G4	0.0930211	8.05925	2.56187	0.0108102	0.0152908	-4.04379
5479	PPIB	-0.0885227	10.1744	-2.55913	0.0108942	0.0153935	-4.05067
7184	HSP90B1	0.0910237	10.1637	2.55509	0.0110189	0.0155534	-4.06078
55798	METTL2B	0.0765847	4.88464	2.55261	0.0110964	0.0156464	-4.067
26747	NUFIP1	0.0781754	5.38352	2.55081	0.0111529	0.0157097	-4.07151
51247	PAIP2	-0.0770178	8.12366	-2.54878	0.0112167	0.015783	-4.07657
11168	PSIP1	0.106282	5.50872	2.50436	0.0127009	0.0178528	-4.18669
23067	SETD1B	-0.0738369	6.67365	-2.49811	0.0129231	0.0181462	-4.20203
55225	RAVER2	-0.130338	4.85299	-2.48031	0.013575	0.0190417	-4.24551
25980	AAR2	0.053396	5.35683	2.4789	0.0136279	0.0190961	-4.24894
80324	PUS1	0.0900757	5.73389	2.47133	0.0139147	0.0194776	-4.26732
55692	LUC7L	0.105924	6.59732	2.47027	0.0139554	0.0195145	-4.26991
51663	ZFR	0.0928516	7.24547	2.45934	0.0143801	0.0200875	-4.29634
2193	FARSA	0.0746683	6.18242	2.45446	0.0145738	0.0203369	-4.30813
23567	ZNF346	-0.0485458	4.54863	-2.4504	0.0147361	0.0205422	-4.31789
56339	METTL3	0.0833193	6.17854	2.4386	0.0152181	0.0211921	-4.34623
54877	ZCCHC2	0.0882127	5.27188	2.4352	0.0153595	0.021367	-4.35437
64283	ARHGEF28	-0.154178	5.60727	-2.43001	0.0155777	0.0216481	-4.36677
51605	TRMT6	0.0974348	6.04936	2.42114	0.0159566	0.0221519	-4.3879
9924	PAN2	-0.126338	6.35256	-2.41063	0.0164162	0.0227664	-4.41284
5439	POLR2J	0.080673	7.49921	2.40829	0.0165202	0.0228872	-4.41839
84545	MRPL43	-0.0589767	6.0303	-2.39564	0.0170922	0.0236553	-4.44825
1653	DDX1	-0.0875117	8.88715	-2.38828	0.0174329	0.0241022	-4.46555
9567	GTPBP1	-0.0582992	5.24371	-2.38469	0.0176013	0.02431	-4.47397
10856	RUVBL2	0.0684789	6.14143	2.37542	0.0180423	0.0248935	-4.49564
55756	INTS9	0.0733352	5.36017	2.34935	0.0193362	0.0266515	-4.5562
6059	ABCE1	0.100491	6.72661	2.33804	0.019922	0.027431	-4.58226
25888	ZNF473	-0.069516	4.48837	-2.33065	0.0203137	0.0279417	-4.59924
8867	SYNJ1	0.0627623	4.62748	2.32216	0.0207712	0.0284868	-4.61865
9967	THRAP3	0.0705044	6.58516	2.32288	0.020732	0.0284868	-4.61701
79080	CCDC86	-0.07457	5.50189	-2.32212	0.0207734	0.0284868	-4.61874
51642	MRPL48	-0.0720029	5.52738	-2.31826	0.0209847	0.0287474	-4.62756
7098	TLR3	0.153057	5.34952	2.31774	0.0210133	0.0287573	-4.62874
29074	MRPL18	0.0730879	7.77727	2.30933	0.0214806	0.029367	-4.64789
55781	RIOK2	-0.0812122	6.06471	-2.29697	0.0221832	0.0302969	-4.67589
57713	SFMBT2	0.108387	4.60895	2.28594	0.0228277	0.031114	-4.70076
83743	GRWD1	-0.0739551	5.71844	-2.28627	0.0228081	0.031114	-4.70002
57690	TNRC6C	-0.0756686	4.73445	-2.27973	0.0231976	0.0315862	-4.71472
328	APEX1	0.0738363	8.81655	2.27448	0.0235143	0.0319851	-4.72648
6147	RPL23A	0.0519493	10.9083	2.27343	0.0235779	0.0320393	-4.72882
51106	TFB1M	0.0717105	5.9881	2.27042	0.0237617	0.0322566	-4.73556
84844	PHF5A	0.11409	7.03109	2.26553	0.0240627	0.0326323	-4.74647
22864	R3HDM2	0.0680045	5.94544	2.26179	0.0242953	0.0329146	-4.75481
54960	GEMIN8	0.0783891	5.16376	2.25417	0.024775	0.0334972	-4.77174
80349	WDR61	-0.0571647	5.93191	-2.25432	0.024766	0.0334972	-4.77143
4086	SMAD1	0.0875797	6.78241	2.2534	0.024824	0.0335298	-4.77345
1787	TRDMT1	-0.0502985	4.04248	-2.24952	0.0250718	0.0338307	-4.78205
8187	ZNF239	-0.0932254	4.76044	-2.24792	0.0251751	0.033936	-4.7856
85865	GTPBP10	0.0791177	4.58124	2.24111	0.025617	0.0344972	-4.80065
6208	RPS14	-0.0657974	7.34031	-2.2377	0.025841	0.0347641	-4.80818
27339	PRPF19	0.0763582	7.17305	2.22029	0.0270099	0.0363005	-4.84638
124995	MRPL10	-0.0782618	6.48567	-2.21141	0.0276238	0.0370886	-4.86576
26097	CHTOP	0.0506022	7.19597	2.19689	0.0286532	0.0384323	-4.89728
4850	CNOT4	0.0625572	5.13142	2.19562	0.0287454	0.0384795	-4.90004
10813	UTP14A	0.0648207	4.49832	2.19571	0.0287384	0.0384795	-4.89983
79171	RBM42	0.0520298	5.30878	2.18898	0.0292281	0.0390867	-4.91437
9984	THOC1	0.0818684	6.48872	2.16664	0.0309057	0.0412892	-4.96231
3313	HSPA9	0.0723718	8.11247	2.16282	0.0312006	0.041642	-4.97046
29896	TRA2A	0.0788893	7.40962	2.1435	0.0327305	0.0436407	-5.01147
340554	ZC3H12B	0.0609306	3.52875	2.10447	0.0360179	0.0479764	-5.09321
140886	PABPC5	0.0564472	3.36908	2.0932	0.0370176	0.0492593	-5.11652
9188	DDX21	0.0968307	8.65532	2.09144	0.0371759	0.0494212	-5.12015
8899	PRPF4B	0.0801412	6.6981	2.08978	0.037326	0.0495719	-5.12358
