# Supplementary material for: Identification of Key Deregulated RNA-Binding Proteins in Pancreatic Cancer by Meta-Analysis and Prediction of Their Role as Modulators of Oncogenesis
Source: Front Cell Dev Biol. 2021 Nov 29;9:713852. doi: 10.3389/fcell.2021.713852 (PMC8667787; doi:10.3389/fcell.2021.713852)
Supplement: Supplementary file 3 [file Table3.XLSX]

## Sheet: Sheet1
Validated upregulated RBPs #45				Validated downregulated RBPs #15
DDX60				PAIP2B
IGF2BP3				AZGP1
RNASE6				PDCD4
SPATS2L				SIDT2
DDX60L				RNASE1
RBMS1				A1CF
MVP				P4HB
HENMT1				LARP1B
RAD51AP1				RPL3L
PRDX1				ANGEL1
ZNFX1				EIF2AK3
PTBP3				CSDC2
PARP14				PIWIL2
EZR				APOBEC2
OAS3				ERN1
PARP4
TXN
IFIT3
XPO1
DNMT1
IFIT2
RNASEL
OASL
EIF5A2
ERI1
RUVBL1
L3MBTL3
IGF2BP2
BZW1
SNRPD1
IFIT1
DDX39A
BARD1
EIF2AK2
UHMK1
CNOT6
ISG20
RCC2
LRRFIP1
RNASE2
TEP1
NIP7
ZC3HAV1
ZC3HAV1L
MTDH
