# Supplementary material for: Identification of Key Deregulated RNA-Binding Proteins in Pancreatic Cancer by Meta-Analysis and Prediction of Their Role as Modulators of Oncogenesis
Source: Front Cell Dev Biol. 2021 Nov 29;9:713852. doi: 10.3389/fcell.2021.713852 (PMC8667787; doi:10.3389/fcell.2021.713852)
Supplement: Supplementary file 8 [file Table6.XLSX]

## Sheet: Long noncoding RNA
RBP	Long ncRNATarget	Biotype of Target
DDX60	FENDRR	lncRNA
EIF2AK2	FENDRR	lncRNA
EIF2AK2	TUG1	lncRNA
IFIT1	FENDRR	lncRNA
IFIT2	FENDRR	lncRNA
IFIT2	MALAT1	lncRNA
IFIT2	TUG1	lncRNA
IFIT3	FENDRR	lncRNA
IGF2BP3	FENDRR	lncRNA
IGF2BP3	TUG1	lncRNA
IGF2BP3	MALAT1	lncRNA
IGF2BP3	WAC-AS1	lncRNA
IGF2BP3	NEAT1	lncRNA
IGF2BP3	GAS5	lncRNA
IGF2BP3	PINK1-AS	lncRNA
IGF2BP3	LINC00467	lncRNA
IGF2BP3	HOTAIR	lncRNA
IGF2BP3	SNHG3	lncRNA
IGF2BP3	A2M-AS1	lncRNA
IGF2BP3	ANKRD10-IT1	lncRNA
IGF2BP3	TPT1-AS1	lncRNA
IGF2BP3	DLEU2	lncRNA
IGF2BP3	UBAC2-AS1	lncRNA
IGF2BP3	LINC00641	lncRNA
IGF2BP3	DHRS4-AS1	lncRNA
IGF2BP3	OIP5-AS1	lncRNA
IGF2BP3	LOXL1-AS1	lncRNA
IGF2BP3	FBXL19-AS1	lncRNA
IGF2BP3	ZRANB2-AS2	lncRNA
IGF2BP3	SNHG16	lncRNA
IGF2BP3	LINC00667	lncRNA
IGF2BP3	TYMSOS	lncRNA
IGF2BP3	LINC00665	lncRNA
IGF2BP3	ZFAS1	lncRNA
IGF2BP3	HAGLR	lncRNA
IGF2BP3	TTC28-AS1	lncRNA
IGF2BP3	BOLA3-AS1	lncRNA
IGF2BP3	FGD5-AS1	lncRNA
IGF2BP3	LPP-AS2	lncRNA
IGF2BP3	PTPRG-AS1	lncRNA
IGF2BP3	DANCR	lncRNA
IGF2BP3	EPB41L4A-AS1	lncRNA
IGF2BP3	TMEM161B-AS1	lncRNA
IGF2BP3	HCG11	lncRNA
IGF2BP3	HCG18	lncRNA
IGF2BP3	SNHG5	lncRNA
IGF2BP3	ATP6V0E2-AS1	lncRNA
IGF2BP3	HOXA-AS3	lncRNA
IGF2BP3	MAGI2-AS3	lncRNA
IGF2BP3	EXTL3-AS1	lncRNA
IGF2BP3	SNHG6	lncRNA
IGF2BP3	OTUD6B-AS1	lncRNA
IGF2BP3	SNHG7	lncRNA
IGF2BP3	RMRP	lncRNA
IGF2BP3	LINC00630	lncRNA
IGF2BP3	JPX	lncRNA
IGF2BP3	FTX	lncRNA
IGF2BP3	OLMALINC	lncRNA
IGF2BP3	FLG-AS1	lncRNA
IGF2BP3	MCM3AP-AS1	lncRNA
IGF2BP3	TRAF3IP2-AS1	lncRNA
IGF2BP3	LINC00265	lncRNA
IGF2BP3	HOXA11-AS	lncRNA
IGF2BP3	NAPA-AS1	lncRNA
IGF2BP3	GAS5-AS1	lncRNA
IGF2BP3	MAPKAPK5-AS1	lncRNA
IGF2BP3	TTN-AS1	lncRNA
IGF2BP3	EMX2OS	lncRNA
IGF2BP3	FLNB-AS1	lncRNA
IGF2BP3	SOS1-IT1	lncRNA
IGF2BP3	PITRM1-AS1	lncRNA
IGF2BP3	CTC-338M12.4	lncRNA
IGF2BP3	ASB16-AS1	lncRNA
IGF2BP3	FOXD2-AS1	lncRNA
IGF2BP3	CRNDE	lncRNA
IGF2BP3	SNHG11	lncRNA
IGF2BP3	WDFY3-AS2	lncRNA
IGF2BP3	RPARP-AS1	lncRNA
IGF2BP3	NUTM2B-AS1	lncRNA
IGF2BP3	SLC16A1-AS1	lncRNA
IGF2BP3	MIR17HG	lncRNA
IGF2BP3	GABPB1-AS1	lncRNA
IGF2BP3	MMP25-AS1	lncRNA
IGF2BP3	SNHG25	lncRNA
IGF2BP3	SNHG22	lncRNA
IGF2BP3	ZNF337-AS1	lncRNA
IGF2BP3	DUXAP8	lncRNA
IGF2BP3	ZBTB11-AS1	lncRNA
IGF2BP3	THAP9-AS1	lncRNA
IGF2BP3	PP7080	lncRNA
IGF2BP3	NR2F1-AS1	lncRNA
IGF2BP3	C8orf31	lncRNA
IGF2BP3	FIRRE	lncRNA
IGF2BP3	LINC01572	lncRNA
IGF2BP3	LINC00342	lncRNA
IGF2BP3	CKMT2-AS1	lncRNA
IGF2BP3	AC009403.2	lncRNA
IGF2BP3	LINC01006	lncRNA
IGF2BP3	APTR	lncRNA
IGF2BP3	LINC00894	lncRNA
IGF2BP3	GUSBP11	lncRNA
IGF2BP3	LINC01578	lncRNA
IGF2BP3	TRIM52-AS1	lncRNA
IGF2BP3	KMT2E-AS1	lncRNA
IGF2BP3	ST7-AS1	lncRNA
IGF2BP3	LINC01003	lncRNA
IGF2BP3	ZNF503-AS2	lncRNA
IGF2BP3	SLC25A25-AS1	lncRNA
IGF2BP3	LINC00910	lncRNA
IGF2BP3	KLF3-AS1	lncRNA
IGF2BP3	LINC00261	lncRNA
IGF2BP3	SNHG8	lncRNA
IGF2BP3	GCC2-AS1	lncRNA
IGF2BP3	MKLN1-AS	lncRNA
IGF2BP3	SNHG12	lncRNA
IGF2BP3	COLCA1	lncRNA
IGF2BP3	TNRC6C-AS1	lncRNA
IGF2BP3	C17orf82	lncRNA
IGF2BP3	ZNF674-AS1	lncRNA
IGF2BP3	DLGAP1-AS2	lncRNA
IGF2BP3	ITGA9-AS1	lncRNA
IGF2BP3	LINC01128	lncRNA
IGF2BP3	AC005562.1	lncRNA
IGF2BP3	SLX1A-SULT1A3	lncRNA
IGF2BP3	AGAP2-AS1	lncRNA
IGF2BP3	PAXIP1-AS2	lncRNA
IGF2BP3	AP000347.2	lncRNA
IGF2BP3	HNF1A-AS1	lncRNA
IGF2BP3	LINC00893	lncRNA
IGF2BP3	RALY-AS1	lncRNA
IGF2BP3	STARD7-AS1	lncRNA
IGF2BP3	DLGAP1-AS1	lncRNA
IGF2BP3	AGAP1-IT1	lncRNA
IGF2BP3	STAG3L5P-PVRIG2P-PILRB	lncRNA
IGF2BP3	LINC00638	lncRNA
IGF2BP3	LINC00843	lncRNA
IGF2BP3	NIFK-AS1	lncRNA
IGF2BP3	RUSC1-AS1	lncRNA
IGF2BP3	LINC00528	lncRNA
IGF2BP3	CCDC183-AS1	lncRNA
IGF2BP3	LINC01473	lncRNA
IGF2BP3	CASC19	lncRNA
IGF2BP3	DTX2P1-UPK3BP1-PMS2P11	lncRNA
IGF2BP3	C1orf220	lncRNA
IGF2BP3	BMS1P4	lncRNA
IGF2BP3	LINC00909	lncRNA
IGF2BP3	PWAR6	lncRNA
IGF2BP3	LBX2-AS1	lncRNA
IGF2BP3	SGMS1-AS1	lncRNA
IGF2BP3	LINC00958	lncRNA
IGF2BP3	H19	lncRNA
IGF2BP3	NRAV	lncRNA
IGF2BP3	LINC00941	lncRNA
IGF2BP3	DENND5B-AS1	lncRNA
IGF2BP3	FAM106A	lncRNA
IGF2BP3	ALOX12-AS1	lncRNA
IGF2BP3	UCA1	lncRNA
IGF2BP3	LINC00662	lncRNA
IGF2BP3	LIMD1-AS1	lncRNA
IGF2BP3	AFAP1-AS1	lncRNA
IGF2BP3	LINC01184	lncRNA
IGF2BP3	LINC00963	lncRNA
IGF2BP3	LINC01278	lncRNA
IGF2BP3	NUTM2A-AS1	lncRNA
IGF2BP3	MIR100HG	lncRNA
IGF2BP3	KIZ-AS1	lncRNA
IGF2BP3	MIR646HG	lncRNA
IGF2BP3	LINC01237	lncRNA
IGF2BP3	LINC00884	lncRNA
IGF2BP3	SYNPR-AS1	lncRNA
IGF2BP3	PVT1	lncRNA
IGF2BP3	ZFHX4-AS1	lncRNA
IGF2BP3	CDKN2B-AS1	lncRNA
IGF2BP3	AF131216.1	lncRNA
IGF2BP3	SNHG15	lncRNA
IGF2BP3	SRD5A3-AS1	lncRNA
IGF2BP3	BX255923.3	lncRNA
IGF2BP3	MIR205HG	lncRNA
IGF2BP3	WWTR1-AS1	lncRNA
IGF2BP3	LACTB2-AS1	lncRNA
IGF2BP3	EPHA1-AS1	lncRNA
IGF2BP3	LINC01531	lncRNA
IGF2BP3	LINC01121	lncRNA
IGF2BP3	TEX41	lncRNA
IGF2BP3	LINC00211	lncRNA
IGF2BP3	PAPPA-AS1	lncRNA
IGF2BP3	DNAH17-AS1	lncRNA
IGF2BP3	LINC01232	lncRNA
IGF2BP3	LINC01136	lncRNA
IGF2BP3	CARD8-AS1	lncRNA
IGF2BP3	STAU2-AS1	lncRNA
IGF2BP3	AC016831.7	lncRNA
IGF2BP3	TCL6	lncRNA
IGF2BP3	PRKAR2A-AS1	lncRNA
IGF2BP3	LEMD1-AS1	lncRNA
IGF2BP3	LINC00504	lncRNA
IGF2BP3	LINC00887	lncRNA
IGF2BP3	HAND2-AS1	lncRNA
IGF2BP3	WDR11-AS1	lncRNA
IGF2BP3	HPN-AS1	lncRNA
IGF2BP3	LINC00671	lncRNA
IGF2BP3	LINC00954	lncRNA
IGF2BP3	DNAJC9-AS1	lncRNA
IGF2BP3	LINC00540	lncRNA
IGF2BP3	PAX8-AS1	lncRNA
IGF2BP3	LINC00900	lncRNA
IGF2BP3	LINC00330	lncRNA
IGF2BP3	LINC00908	lncRNA
IGF2BP3	LINC01011	lncRNA
IGF2BP3	LINC00173	lncRNA
IGF2BP3	LINC00882	lncRNA
IGF2BP3	LINC00685	lncRNA
IGF2BP3	LINC01460	lncRNA
IGF2BP3	DNMBP-AS1	lncRNA
IGF2BP3	LINC01134	lncRNA
IGF2BP3	CALML3-AS1	lncRNA
IGF2BP3	LINC00649	lncRNA
IGF2BP3	LINC00506	lncRNA
IGF2BP3	LINC00996	lncRNA
IGF2BP3	LINC01138	lncRNA
IGF2BP3	FTH1P4	pseudo
IGF2BP3	SETP14	pseudo
IGF2BP3	HNRNPA3P1	pseudo
IGF2BP3	PCBP2P1	pseudo
IGF2BP3	RRN3P3	pseudo
IGF2BP3	NCLP1	pseudo
IGF2BP3	H2AFZP3	pseudo
IGF2BP3	PTCHD3P1	pseudo
IGF2BP3	HMGN2P46	pseudo
IGF2BP3	NACA3P	pseudo
IGF2BP3	RTN3P1	pseudo
IGF2BP3	MSL3P1	pseudo
IGF2BP3	SERBP1P6	pseudo
IGF2BP3	STAG3L4	pseudo
IGF2BP3	ATF4P4	pseudo
IGF2BP3	CCT8P1	pseudo
IGF2BP3	HSPA8P1	pseudo
IGF2BP3	RPL39P3	pseudo
IGF2BP3	EIF3EP1	pseudo
IGF2BP3	SNX18P3	pseudo
IGF2BP3	PCNPP1	pseudo
IGF2BP3	ZNF252P	pseudo
IGF2BP3	DHX9P1	pseudo
IGF2BP3	ZNF271P	pseudo
IGF2BP3	EEF1GP1	pseudo
IGF2BP3	HMGB1P24	pseudo
IGF2BP3	EIF3LP2	pseudo
IGF2BP3	SBDSP1	pseudo
IGF2BP3	EIF2S2P4	pseudo
IGF2BP3	PTGES3P1	pseudo
IGF2BP3	FAM3C2	pseudo
IGF2BP3	TPTEP1	pseudo
IGF2BP3	ENO1P1	pseudo
IGF2BP3	HMGN2P17	pseudo
IGF2BP3	EXOC5P1	pseudo
IGF2BP3	HNRNPKP1	pseudo
IGF2BP3	TUBBP1	pseudo
IGF2BP3	CBX3P9	pseudo
IGF2BP3	RPL6P27	pseudo
IGF2BP3	MTHFD1P1	pseudo
IGF2BP3	MPRIPP1	pseudo
IGF2BP3	RPL4P1	pseudo
IGF2BP3	DNM1P46	pseudo
IGF2BP3	SERBP1P5	pseudo
IGF2BP3	NME2P1	pseudo
IGF2BP3	CROCCP2	pseudo
IGF2BP3	NDUFB8P2	pseudo
IGF2BP3	RANP1	pseudo
IGF2BP3	NUS1P1	pseudo
IGF2BP3	HSP90AA6P	pseudo
IGF2BP3	RNPS1P1	pseudo
IGF2BP3	TPM3P8	pseudo
IGF2BP3	TTC4P1	pseudo
IGF2BP3	BZW1P2	pseudo
IGF2BP3	ABCA11P	pseudo
IGF2BP3	AFG3L1P	pseudo
IGF2BP3	HMGN1P38	pseudo
IGF2BP3	RPL18AP3	pseudo
IGF2BP3	XRCC6P2	pseudo
IGF2BP3	CRYBB2P1	pseudo
IGF2BP3	RBMS2P1	pseudo
IGF2BP3	PKMP1	pseudo
IGF2BP3	RBBP4P1	pseudo
IGF2BP3	RPL41P2	pseudo
IGF2BP3	HERC2P2	pseudo
IGF2BP3	PKD1P5	pseudo
IGF2BP3	EIF1AXP1	pseudo
IGF2BP3	CA5BP1	pseudo
IGF2BP3	RPS7P1	pseudo
IGF2BP3	OTUD4P1	pseudo
IGF2BP3	DGKZP1	pseudo
IGF2BP3	ZNF204P	pseudo
IGF2BP3	RHOQP1	pseudo
IGF2BP3	VN1R83P	pseudo
IGF2BP3	GRK6P1	pseudo
IGF2BP3	HSPA9P1	pseudo
IGF2BP3	YAP1P1	pseudo
IGF2BP3	RPL7AP10	pseudo
IGF2BP3	H3F3AP4	pseudo
IGF2BP3	FTH1P8	pseudo
IGF2BP3	TUBG1P	pseudo
IGF2BP3	MORF4L1P1	pseudo
IGF2BP3	EEF1A1P4	pseudo
IGF2BP3	IPO8P1	pseudo
IGF2BP3	YBX1P10	pseudo
IGF2BP3	RPL35P2	pseudo
IGF2BP3	HSP90AB3P	pseudo
IGF2BP3	SVIL-AS1	pseudo
IGF2BP3	LRRC37BP1	pseudo
IGF2BP3	PTENP1	pseudo
IGF2BP3	HSP90AB2P	pseudo
IGF2BP3	ZNF542P	pseudo
IGF2BP3	NPM1P27	pseudo
IGF2BP3	RRP7BP	pseudo
IGF2BP3	GAPDHP65	pseudo
IGF2BP3	TSPY26P	pseudo
IGF2BP3	TPM3P9	pseudo
IGF2BP3	ZNF37BP	pseudo
IGF2BP3	RPL4P4	pseudo
IGF2BP3	MTND4P12	pseudo
IGF2BP3	RNF216P1	pseudo
IGF2BP3	TOB2P1	pseudo
IGF2BP3	MTND6P4	pseudo
IGF2BP3	FAM86DP	pseudo
IGF2BP3	RPS4XP22	pseudo
IGF2BP3	MTND5P11	pseudo
IGF2BP3	RPS11P5	pseudo
IGF2BP3	ZNRF2P2	pseudo
IGF2BP3	ANKRD20A11P	pseudo
IGF2BP3	FTLP3	pseudo
IGF2BP3	SEPT7P2	pseudo
IGF2BP3	GTF2IP4	pseudo
IGF2BP3	OR7E38P	pseudo
IGF2BP3	FBXW4P1	pseudo
IGF2BP3	HLA-J	pseudo
IGF2BP3	RPL32P3	pseudo
IGF2BP3	EMC3-AS1	pseudo
IGF2BP3	EIF3FP3	pseudo
IGF2BP3	EI24P2	pseudo
IGF2BP3	UBE2Q2P1	pseudo
IGF2BP3	TXLNGY	pseudo
IGF2BP3	PIGCP1	pseudo
IGF2BP3	LDHAP5	pseudo
IGF2BP3	ATE1-AS1	pseudo
IGF2BP3	FAM86B3P	pseudo
IGF2BP3	KRT18P15	pseudo
IGF2BP3	AC125232.1	pseudo
IGF2BP3	PMS2P9	pseudo
IGF2BP3	NSUN5P2	pseudo
IGF2BP3	POM121B	pseudo
IGF2BP3	DUSP8P5	pseudo
IGF2BP3	CENPBD1P1	pseudo
IGF2BP3	FAR2P1	pseudo
IGF2BP3	RNA5SP216	pseudo
IGF2BP3	NCAPD2P1	pseudo
IGF2BP3	PDIA3P1	pseudo
IGF2BP3	SDHAP3	pseudo
IGF2BP3	NAP1L4P1	pseudo
IGF2BP3	FTH1P3	pseudo
IGF2BP3	HSPD1P1	pseudo
IGF2BP3	MST1P2	pseudo
IGF2BP3	SMG1P3	pseudo
IGF2BP3	PKD1P1	pseudo
IGF2BP3	HLA-K	pseudo
IGF2BP3	LDHAP7	pseudo
IGF2BP3	PKD1P6	pseudo
IGF2BP3	AKR1B10P1	pseudo
IGF2BP3	RPL10P3	pseudo
IGF2BP3	STAG3L2	pseudo
IGF2BP3	SDHAP1	pseudo
IGF2BP3	FTH1P7	pseudo
IGF2BP3	BTN2A3P	pseudo
IGF2BP3	EEF1A1P11	pseudo
IGF2BP3	DTX2P1	pseudo
IGF2BP3	CES1P1	pseudo
IGF2BP3	DOC2GP	pseudo
IGF2BP3	GCSHP3	pseudo
IGF2BP3	KRT18P5	pseudo
IGF2BP3	MST1L	pseudo
IGF2BP3	RPLP1P6	pseudo
IGF2BP3	BMS1P10	pseudo
IGF2BP3	PMS2CL	pseudo
IGF2BP3	LRRC37A4P	pseudo
IGF2BP3	RPS7P10	pseudo
IGF2BP3	RPS2P32	pseudo
IGF2BP3	EEF1A1P14	pseudo
IGF2BP3	GUSBP1	pseudo
IGF2BP3	LDHAP4	pseudo
IGF2BP3	KRT18P31	pseudo
IGF2BP3	GAPDHP1	pseudo
IGF2BP3	EIF4BP7	pseudo
IGF2BP3	STAG3L5P	pseudo
IGF2BP3	RCN1P2	pseudo
IGF2BP3	WASH3P	pseudo
IGF2BP3	CTAGE3P	pseudo
IGF2BP3	HS6ST1P1	pseudo
IGF2BP3	MTRNR2L12	pseudo
IGF2BP3	USP32P2	pseudo
IGF2BP3	MTND2P28	pseudo
IGF2BP3	TAGLN2P1	pseudo
IGF2BP3	TCAM1P	pseudo
IGF2BP3	CCDC144B	pseudo
IGF2BP3	TMSB4XP6	pseudo
IGF2BP3	CEACAM22P	pseudo
IGF2BP3	PABPC1P3	pseudo
IGF2BP3	NPM1P39	pseudo
IGF2BP3	NAP1L6	pseudo
IGF2BP3	RPLP0P2	pseudo
IGF2BP3	LGALS17A	pseudo
IGF2BP3	LINC01347	pseudo
IGF2BP3	HMGA1P8	pseudo
IGF2BP3	BMS1P1	pseudo
IGF2BP3	HMGB1P1	pseudo
IGF2BP3	RPSAP9	pseudo
IGF2BP3	INGX	pseudo
IGF2BP3	RPSAP14	pseudo
IGF2BP3	RPL13AP20	pseudo
IGF2BP3	CRYM-AS1	pseudo
IGF2BP3	ZNF321P	pseudo
IGF2BP3	RPL31P11	pseudo
IGF2BP3	HNRNPA1P33	pseudo
IGF2BP3	DSTNP2	pseudo
IGF2BP3	FCF1P2	pseudo
IGF2BP3	hsa_circ_0008922	circRNA
IGF2BP3	hsa_circ_0091581	circRNA
ISG20	MALAT1	lncRNA
ISG20	FENDRR	lncRNA
MVP	FENDRR	lncRNA
MVP	CRNDE	lncRNA
NIP7	GAS5	processed_transcript
NIP7	SNHG5	processed_transcript
NIP7	SNHG14	processed_transcript
NIP7	LRRC75A-AS1	processed_transcript
NIP7	SNHG16	processed_transcript
OAS3	FENDRR	lncRNA
OASL	FENDRR	lncRNA
PDCD4	FENDRR	lncRNA
PDCD4	TUG1	lncRNA
PDCD4	CRNDE	lncRNA
PRDX1	TUG1	lncRNA
PRDX1	FENDRR	lncRNA
PRDX1	CRNDE	lncRNA
RCC2	TUG1	lncRNA
RNASE1	CRNDE	lncRNA
RNASEL	FENDRR	lncRNA
RUVBL1	CRNDE	lncRNA
RUVBL1	FENDRR	lncRNA
SIDT2	FENDRR	lncRNA
ZC3HAV1	TUG1	lncRNA
ZNFX1	FAM157C	lincRNA
ZNFX1	FENDRR	lncRNA

## Sheet: Small noncoding RNA
RBP	Small ncRNATarget	Biotype of Target
EIF2AK2	VTRNA2-1	vault_RNA
IFIT1	hsa-miR-203a-3p	miRNA
IGF2BP3	SCARNA7	scaRNA
IGF2BP3	SNORD17	snoRNA
IGF2BP3	SNORD3B-1	snoRNA
P4HB	hsa-miR-210-3p	miRNA
P4HB	hsa-miR-210-3p	miRNA
PDCD4	hsa-miR-21-5p	miRNA
PDCD4	hsa-miR-10b-5p	miRNA
PDCD4	hsa-miR-21-3p	miRNA
PDCD4	hsa-miR-183-5p	miRNA
RNASE1	hsa-miR-19b-3p	miRNA
SNRPD1	RNU1-1	snRNA
SNRPD1	RNU1-1	snRNA
