# Supplementary material for: Identification of Key Deregulated RNA-Binding Proteins in Pancreatic Cancer by Meta-Analysis and Prediction of Their Role as Modulators of Oncogenesis
Source: Front Cell Dev Biol. 2021 Nov 29;9:713852. doi: 10.3389/fcell.2021.713852 (PMC8667787; doi:10.3389/fcell.2021.713852)
Supplement: Supplementary file 9 [file Table4.XLSX]

## Sheet: UP RBP GO
ONTOLOGY	ID	Description	GeneRatio	BgRatio	pvalue	p.adjust	qvalue	geneID	Count
BP	GO:0051607	defense response to virus	1941-12-01	205/11561	3.52263e-12	2.92379e-09	2.65495e-09	DDX60/RNASE6/OAS3/IFIT3/IFIT2/RNASEL/OASL/IFIT1/EIF2AK2/ISG20/RNASE2/ZC3HAV1	12
BP	GO:0009615	response to virus	1941-12-01	282/11561	1.4773e-10	6.13077e-08	5.56707e-08	DDX60/RNASE6/OAS3/IFIT3/IFIT2/RNASEL/OASL/IFIT1/EIF2AK2/ISG20/RNASE2/ZC3HAV1	12
BP	GO:0045071	negative regulation of viral genome replication	1941-07-01	52/11561	4.89853e-10	1.35526e-07	1.23065e-07	OAS3/RNASEL/OASL/IFIT1/EIF2AK2/ISG20/ZC3HAV1	7
BP	GO:1903901	negative regulation of viral life cycle	1941-07-01	72/11561	5.12222e-09	1.06286e-06	9.65134e-07	OAS3/RNASEL/OASL/IFIT1/EIF2AK2/ISG20/ZC3HAV1	7
BP	GO:0045069	regulation of viral genome replication	1941-07-01	89/11561	2.29285e-08	2.37883e-06	2.16011e-06	OAS3/RNASEL/OASL/IFIT1/EIF2AK2/ISG20/ZC3HAV1	7
BP	GO:0048525	negative regulation of viral process	1941-07-01	89/11561	2.29285e-08	2.37883e-06	2.16011e-06	OAS3/RNASEL/OASL/IFIT1/EIF2AK2/ISG20/ZC3HAV1	7
BP	GO:0060337	type I interferon signaling pathway	1941-07-01	89/11561	2.29285e-08	2.37883e-06	2.16011e-06	OAS3/IFIT3/IFIT2/RNASEL/OASL/IFIT1/ISG20	7
BP	GO:0071357	cellular response to type I interferon	1941-07-01	89/11561	2.29285e-08	2.37883e-06	2.16011e-06	OAS3/IFIT3/IFIT2/RNASEL/OASL/IFIT1/ISG20	7
BP	GO:0034340	response to type I interferon	1941-07-01	92/11561	2.89269e-08	2.6677e-06	2.42242e-06	OAS3/IFIT3/IFIT2/RNASEL/OASL/IFIT1/ISG20	7
BP	GO:0019079	viral genome replication	1941-07-01	114/11561	1.28349e-07	1.0653e-05	9.67345e-06	OAS3/RNASEL/OASL/IFIT1/EIF2AK2/ISG20/ZC3HAV1	7
BP	GO:1903900	regulation of viral life cycle	1941-07-01	132/11561	3.50875e-07	2.64751e-05	2.40408e-05	OAS3/RNASEL/OASL/IFIT1/EIF2AK2/ISG20/ZC3HAV1	7
BP	GO:0006401	RNA catabolic process	1941-09-01	330/11561	1.76526e-06	0.000122097	0.000110871	IGF2BP3/RNASE6/XPO1/RNASEL/IGF2BP2/CNOT6/ISG20/RNASE2/ZC3HAV1	9
BP	GO:0050792	regulation of viral process	1941-07-01	188/11561	3.78779e-06	0.000224808	0.000204138	OAS3/RNASEL/OASL/IFIT1/EIF2AK2/ISG20/ZC3HAV1	7
BP	GO:0051028	mRNA transport	1941-06-01	122/11561	4.05769e-06	0.000224808	0.000204138	IGF2BP3/MVP/XPO1/EIF5A2/IGF2BP2/DDX39A	6
BP	GO:0006403	RNA localization	1941-07-01	190/11561	4.0628e-06	0.000224808	0.000204138	IGF2BP3/MVP/XPO1/EIF5A2/RUVBL1/IGF2BP2/DDX39A	7
BP	GO:0043903	regulation of symbiotic process	1941-07-01	201/11561	5.89135e-06	0.000305614	0.000277513	OAS3/RNASEL/OASL/IFIT1/EIF2AK2/ISG20/ZC3HAV1	7
BP	GO:0019058	viral life cycle	1941-08-01	297/11561	7.88749e-06	0.000385095	0.000349687	OAS3/XPO1/RNASEL/OASL/IFIT1/EIF2AK2/ISG20/ZC3HAV1	8
BP	GO:0050657	nucleic acid transport	1941-06-01	161/11561	1.99627e-05	0.000844388	0.000766749	IGF2BP3/MVP/XPO1/EIF5A2/IGF2BP2/DDX39A	6
BP	GO:0050658	RNA transport	1941-06-01	161/11561	1.99627e-05	0.000844388	0.000766749	IGF2BP3/MVP/XPO1/EIF5A2/IGF2BP2/DDX39A	6
BP	GO:0034655	nucleobase-containing compound catabolic process	1941-09-01	446/11561	2.03467e-05	0.000844388	0.000766749	IGF2BP3/RNASE6/XPO1/RNASEL/IGF2BP2/CNOT6/ISG20/RNASE2/ZC3HAV1	9
BP	GO:0051236	establishment of RNA localization	1941-06-01	164/11561	2.2166e-05	0.000876083	0.00079553	IGF2BP3/MVP/XPO1/EIF5A2/IGF2BP2/DDX39A	6
BP	GO:0044270	cellular nitrogen compound catabolic process	1941-09-01	476/11561	3.40333e-05	0.00124858	0.00113378	IGF2BP3/RNASE6/XPO1/RNASEL/IGF2BP2/CNOT6/ISG20/RNASE2/ZC3HAV1	9
BP	GO:0046700	heterocycle catabolic process	1941-09-01	477/11561	3.45993e-05	0.00124858	0.00113378	IGF2BP3/RNASE6/XPO1/RNASEL/IGF2BP2/CNOT6/ISG20/RNASE2/ZC3HAV1	9
BP	GO:0019439	aromatic compound catabolic process	1941-09-01	490/11561	4.27181e-05	0.00147733	0.0013415	IGF2BP3/RNASE6/XPO1/RNASEL/IGF2BP2/CNOT6/ISG20/RNASE2/ZC3HAV1	9
BP	GO:0090501	RNA phosphodiester bond hydrolysis	1941-05-01	113/11561	4.62e-05	0.00153384	0.00139281	RNASE6/RNASEL/CNOT6/ISG20/RNASE2	5
BP	GO:1903311	regulation of mRNA metabolic process	1941-07-01	278/11561	4.80934e-05	0.00153529	0.00139412	IGF2BP3/PTBP3/XPO1/RNASEL/IGF2BP2/BARD1/ZC3HAV1	7
BP	GO:0035455	response to interferon-alpha	1941-03-01	21/11561	5.26748e-05	0.00161926	0.00147038	IFIT3/IFIT2/EIF2AK2	3
BP	GO:0015931	nucleobase-containing compound transport	1941-06-01	202/11561	7.13378e-05	0.00211465	0.00192022	IGF2BP3/MVP/XPO1/EIF5A2/IGF2BP2/DDX39A	6
BP	GO:0010608	posttranscriptional regulation of gene expression	1941-08-01	481/11561	0.000240692	0.00688878	0.00625538	IGF2BP3/PTBP3/XPO1/RNASEL/EIF5A2/IGF2BP2/EIF2AK2/CNOT6	8
BP	GO:0046825	regulation of protein export from nucleus	1941-03-01	35/11561	0.000250429	0.00692855	0.00629149	TXN/XPO1/BARD1	3
BP	GO:0061013	regulation of mRNA catabolic process	1941-05-01	170/11561	0.000316491	0.00847379	0.00769465	IGF2BP3/XPO1/RNASEL/IGF2BP2/ZC3HAV1	5
BP	GO:0006417	regulation of translation	1941-06-01	282/11561	0.000437845	0.0113566	0.0103124	IGF2BP3/PTBP3/EIF5A2/IGF2BP2/EIF2AK2/CNOT6	6
BP	GO:0006402	mRNA catabolic process	1941-06-01	301/11561	0.000618236	0.0155496	0.0141198	IGF2BP3/XPO1/RNASEL/IGF2BP2/CNOT6/ZC3HAV1	6
BP	GO:0035457	cellular response to interferon-alpha	1941-02-01	11/11561	0.000661392	0.0161458	0.0146612	IFIT3/IFIT2	2
BP	GO:0034248	regulation of cellular amide metabolic process	1941-06-01	332/11561	0.00103149	0.024461	0.0222119	IGF2BP3/PTBP3/EIF5A2/IGF2BP2/EIF2AK2/CNOT6	6
BP	GO:0042035	regulation of cytokine biosynthetic process	1941-02-01	14/11561	0.00108695	0.0250603	0.0227561	IGF2BP3/IGF2BP2	2
BP	GO:0090305	nucleic acid phosphodiester bond hydrolysis	1941-05-01	225/11561	0.00113072	0.0253647	0.0230325	RNASE6/RNASEL/CNOT6/ISG20/RNASE2	5
BP	GO:0022613	ribonucleoprotein complex biogenesis	1941-06-01	355/11561	0.00145611	0.0318046	0.0288802	XPO1/RNASEL/RUVBL1/SNRPD1/ISG20/NIP7	6
BP	GO:0006611	protein export from nucleus	1941-04-01	148/11561	0.00180757	0.0375819	0.0341263	TXN/XPO1/DDX39A/BARD1	4
BP	GO:0042089	cytokine biosynthetic process	1941-02-01	18/11561	0.00181117	0.0375819	0.0341263	IGF2BP3/IGF2BP2	2
BP	GO:0042107	cytokine metabolic process	1941-02-01	19/11561	0.00201972	0.0408869	0.0371275	IGF2BP3/IGF2BP2	2
BP	GO:0043488	regulation of mRNA stability	1941-04-01	155/11561	0.0021401	0.0412989	0.0375016	IGF2BP3/XPO1/RNASEL/IGF2BP2	4
BP	GO:0032069	regulation of nuclease activity	1941-02-01	20/11561	0.0022391	0.0412989	0.0375016	OAS3/OASL	2
BP	GO:0046823	negative regulation of nucleocytoplasmic transport	1941-02-01	20/11561	0.0022391	0.0412989	0.0375016	TXN/BARD1	2
BP	GO:0051457	maintenance of protein location in nucleus	1941-02-01	20/11561	0.0022391	0.0412989	0.0375016	TXN/BARD1	2
BP	GO:0043487	regulation of RNA stability	1941-04-01	159/11561	0.002348	0.0423661	0.0384707	IGF2BP3/XPO1/RNASEL/IGF2BP2	4
BP	GO:0051168	nuclear export	1941-04-01	163/11561	0.00256946	0.0453756	0.0412035	TXN/XPO1/DDX39A/BARD1	4
MF	GO:0003725	double-stranded RNA binding	1944-06-01	66/11705	1.52087e-07	1.82504e-05	1.4088e-05	DDX60/OAS3/OASL/EIF2AK2/LRRFIP1/MTDH	6
MF	GO:0004540	ribonuclease activity	1944-05-01	83/11705	1.38753e-05	0.000832517	0.000642645	RNASE6/RNASEL/CNOT6/ISG20/RNASE2	5
MF	GO:0140098	catalytic activity, acting on RNA	1944-07-01	278/11705	7.13497e-05	0.00285399	0.00220308	DDX60/RNASE6/RNASEL/DDX39A/CNOT6/ISG20/RNASE2	7
MF	GO:0004518	nuclease activity	1944-05-01	147/11705	0.000213626	0.00640879	0.00494714	RNASE6/RNASEL/CNOT6/ISG20/RNASE2	5
MF	GO:0045182	translation regulator activity	1944-04-01	103/11705	0.000585817	0.0140415	0.010839	IGF2BP3/EIF5A2/IGF2BP2/EIF2AK2	4
MF	GO:0045296	cadherin binding	1944-06-01	290/11705	0.000702073	0.0140415	0.010839	PRDX1/EZR/RUVBL1/BZW1/LRRFIP1/ZC3HAV1	6
MF	GO:0048027	mRNA 5'-UTR binding	1944-02-01	18/11705	0.00203372	0.0348638	0.0269124	IGF2BP3/IGF2BP2	2
MF	GO:0003730	mRNA 3'-UTR binding	1944-03-01	71/11705	0.00237031	0.0355547	0.0274457	IGF2BP3/RBMS1/IGF2BP2	3
MF	GO:0140097	catalytic activity, acting on DNA	1944-04-01	162/11705	0.00311987	0.0415983	0.032111	DNMT1/RUVBL1/ISG20/TEP1	4
MF	GO:0004519	endonuclease activity	1944-03-01	88/11705	0.00435353	0.0490613	0.0378719	RNASE6/RNASEL/RNASE2	3
MF	GO:0000175	3'-5'-exoribonuclease activity	1944-02-01	27/11705	0.00456656	0.0490613	0.0378719	CNOT6/ISG20	2
MF	GO:0016896	exoribonuclease activity, producing 5'-phosphomonoesters	1944-02-01	28/11705	0.00490613	0.0490613	0.0378719	CNOT6/ISG20	2

## Sheet: DOWN RBP GO
ONTOLOGY	ID	Description	GeneRatio	BgRatio	pvalue	p.adjust	qvalue	geneID	Count
BP	GO:0090501	RNA phosphodiester bond hydrolysis	2014-05-01	113/11561	1.52321e-07	7.37233e-05	5.43545e-05	AZGP1/RNASE1/ANGEL1/PIWIL2/ERN1	5
BP	GO:0090305	nucleic acid phosphodiester bond hydrolysis	2014-05-01	225/11561	4.63377e-06	0.00112137	0.000826763	AZGP1/RNASE1/ANGEL1/PIWIL2/ERN1	5
BP	GO:0090502	RNA phosphodiester bond hydrolysis, endonucleolytic	2014-03-01	61/11561	4.88162e-05	0.00737413	0.00543678	RNASE1/PIWIL2/ERN1	3
BP	GO:0016554	cytidine to uridine editing	2014-02-01	10/11561	6.09432e-05	0.00737413	0.00543678	A1CF/APOBEC2	2
BP	GO:0045947	negative regulation of translational initiation	2014-02-01	13/11561	0.000105416	0.00991393	0.00730931	PAIP2B/EIF2AK3	2
BP	GO:0016553	base conversion or substitution editing	2014-02-01	14/11561	0.0001229	0.00991393	0.00730931	A1CF/APOBEC2	2
BP	GO:0016556	mRNA modification	2014-02-01	16/11561	0.000161842	0.0111902	0.00825028	A1CF/APOBEC2	2
MF	GO:0004540	ribonuclease activity	2015-05-01	83/11705	4.50794e-08	2.79492e-06	1.2812e-06	AZGP1/RNASE1/ANGEL1/PIWIL2/ERN1	5
MF	GO:0004518	nuclease activity	2015-05-01	147/11705	7.91958e-07	2.45507e-05	1.12541e-05	AZGP1/RNASE1/ANGEL1/PIWIL2/ERN1	5
MF	GO:0140098	catalytic activity, acting on RNA	2015-05-01	278/11705	1.80095e-05	0.000372197	0.000170616	AZGP1/RNASE1/ANGEL1/PIWIL2/ERN1	5
MF	GO:0004521	endoribonuclease activity	2015-03-01	48/11705	2.84488e-05	0.000440956	0.000202136	RNASE1/PIWIL2/ERN1	3
MF	GO:0004519	endonuclease activity	2015-03-01	88/11705	0.00017502	0.00213043	0.000976599	RNASE1/PIWIL2/ERN1	3
MF	GO:0022884	macromolecule transmembrane transporter activity	2015-02-01	17/11705	0.000206171	0.00213043	0.000976599	AZGP1/SIDT2	2
MF	GO:0051879	Hsp90 protein binding	2015-02-01	37/11705	0.000994793	0.00881102	0.00403901	EIF2AK3/ERN1	2
MF	GO:0003729	mRNA binding	2015-03-01	228/11705	0.00279102	0.0216304	0.00991545	A1CF/CSDC2/PIWIL2	3

## Sheet: KEGG
RBP	Term	Overlap	P-value	Adjusted P-value	Odds Ratio	Combined Score	Genes
UP RBP	Hepatitis C	4/155	0.000403765	0.00906485	12.7953	99.9915	RNASEL;OAS3;EIF2AK2;IFIT1
UP RBP	Influenza A	4/171	0.000584829	0.00906485	11.5601	86.0556	RNASEL;XPO1;OAS3;EIF2AK2
UP RBP	NOD-like receptor signaling pathway	3/178	0.0074775	0.0772675	8.07347	39.5266	RNASEL;OAS3;TXN
UP RBP	Measles	2/138	0.0385744	0.298952	6.77804	22.0637	OAS3;EIF2AK2
DOWN RBP	Protein processing in endoplasmic reticulum	3/165	0.000233233	0.00303203	30.591	255.847	ERN1;EIF2AK3;P4HB
DOWN RBP	Autophagy	2/128	0.00404076	0.0176538	24.2479	133.638	ERN1;EIF2AK3
DOWN RBP	Apoptosis	2/143	0.00501484	0.0176538	21.6519	114.655	ERN1;EIF2AK3
DOWN RBP	Non-alcoholic fatty liver disease (NAFLD)	2/149	0.00543193	0.0176538	20.7619	108.283	ERN1;EIF2AK3
DOWN RBP	Alzheimer disease	2/171	0.00709287	0.0184415	18.0391	89.2697	ERN1;EIF2AK3
DOWN RBP	Mitophagy	1965-01-01	0.0476725	0.10329	22.2333	67.6647	EIF2AK3
