# Supplementary material for: Identification of Key Deregulated RNA-Binding Proteins in Pancreatic Cancer by Meta-Analysis and Prediction of Their Role as Modulators of Oncogenesis
Source: Front Cell Dev Biol. 2021 Nov 29;9:713852. doi: 10.3389/fcell.2021.713852 (PMC8667787; doi:10.3389/fcell.2021.713852)
Supplement: Supplementary file 10 [file Table1.XLSX]

## Sheet: Sheet1
RBP_SYMBOL	ENTREZID
AARS	16
ABCF1	23
ACO1	48
ADAR	103
ADARB1	104
ADARB2	105
PARP1	142
PARP4	143
NR0B1	190
ANG	283
APEX1	328
APOBEC1	339
AUH	549
AZGP1	563
BARD1	580
BRCA1	672
ZFP36L1	677
ZFP36L2	678
BTF3	689
BYSL	705
C1QBP	708
MRPL49	740
CALR	811
CANX	821
CARS	833
CCNT1	904
CCNT2	905
CDC5L	988
CDK9	1025
CHD2	1106
CIRBP	1153
CLK1	1195
CLK2	1196
CLK3	1198
CNP	1267
CRYZ	1429
CSTF1	1477
CSTF2	1478
CSTF3	1479
DGKQ	1609
DARS	1615
DAZ1	1617
DAZL	1618
DDX1	1653
DDX3X	1654
DDX5	1655
DDX6	1656
DHX8	1659
DHX9	1660
DDX10	1662
DHX15	1665
DKC1	1736
DYNC1H1	1778
DNMT1	1786
TRDMT1	1787
DNMT3B	1789
DXO	1797
DRG2	1819
EEF1A1	1915
EEF1A2	1917
EEF1B2	1933
EEF1D	1936
EEF1G	1937
EEF2	1938
EIF2D	1939
EIF1AX	1964
EIF2S1	1965
EIF2B1	1967
EIF2S3	1968
EIF4A1	1973
EIF4A2	1974
EIF4B	1975
EIF4E	1977
EIF4G1	1981
EIF4G2	1982
EIF5	1983
EIF5A	1984
ELAVL2	1993
ELAVL1	1994
ELAVL3	1995
ELAVL4	1996
ENDOG	2021
EPRS	2058
ERN1	2081
FBL	2091
ETF1	2107
EWSR1	2130
EZH2	2146
FARSA	2193
FASN	2194
FAU	2197
FLNA	2316
FMR1	2332
AFF2	2334
FRG1	2483
FUS	2521
XRCC6	2547
GAPDH	2597
GARS	2617
GLE1	2733
GNL1	2794
GRSF1	2926
GSPT1	2935
GTF2F1	2962
GTF3A	2971
H1F0	3005
HIST1H1C	3006
HARS	3035
HDLBP	3069
HMGB1	3146
HMGB2	3148
HNRNPA1	3178
HNRNPA2B1	3181
HNRNPAB	3182
HNRNPC	3183
HNRNPD	3184
HNRNPF	3185
HNRNPH1	3187
HNRNPH2	3188
HNRNPH3	3189
HNRNPK	3190
HNRNPL	3191
HNRNPU	3192
AGFG1	3267
HSPA1B	3304
HSPA8	3312
HSPA9	3313
HSP90AA1	3320
HSP90AB1	3326
IARS	3376
IFIT2	3433
IFIT1	3434
IFIT3	3437
IGHMBP2	3508
ILF2	3608
ILF3	3609
EIF3E	3646
IREB2	3658
ISG20	3669
EIF6	3692
KARS	3735
KPNB1	3837
TNPO1	3842
IPO5	3843
AFF3	3899
RPSA	3921
CAPRIN1	4076
SMAD1	4086
SMAD2	4087
SMAD3	4088
SMAD4	4089
SMAD5	4090
SMAD6	4091
SMAD7	4092
SMAD9	4093
MAGOH	4116
MAP4	4134
MARS	4141
MAZ	4150
MBNL1	4154
MDH2	4191
MECP2	4204
METTL1	4234
MFAP1	4236
AFF1	4299
MOV10	4343
MSI1	4440
MTIF2	4528
HNRNPM	4670
NARS	4677
NCBP1	4686
NCL	4691
NDUFV3	4731
DRG1	4733
RPL10A	4736
NFX1	4799
NOP2	4839
NONO	4841
CNOT2	4848
CNOT3	4849
CNOT4	4850
NOVA1	4857
NOVA2	4858
NPM1	4869
YBX1	4904
OAS1	4938
OAS2	4939
OAS3	4940
P4HB	5034
PA2G4	5036
PEBP1	5037
PABPC3	5042
PRDX1	5052
PARN	5073
PCBP1	5093
PCBP2	5094
PIN4	5303
PLRG1	5356
EXOSC9	5393
EXOSC10	5394
PNN	5411
POLR2A	5430
POLR2B	5431
POLR2D	5433
POLR2E	5434
POLR2F	5435
POLR2G	5436
POLR2H	5437
POLR2I	5438
POLR2J	5439
POLR2K	5440
POLR2L	5441
POLRMT	5442
PPIA	5478
PPIB	5479
PPP1R8	5511
PPP1R10	5514
PRIM1	5557
PRKDC	5591
EIF2AK2	5610
PSMA1	5682
PSMA6	5687
PTBP1	5725
PURA	5813
PURB	5814
PWP2	5822
QARS	5859
RAN	5901
RANBP2	5903
RARS	5917
RBBP6	5930
RBM3	5935
RBM4	5936
RBMS1	5937
RBMS2	5939
RBMY1A1	5940
UPF1	5976
RNASE1	6035
RNASE2	6036
RNASE3	6037
RNASE4	6038
RNASE6	6039
RNASEL	6041
RNH1	6050
ABCE1	6059
RP9	6100
RPL3	6122
RPL3L	6123
RPL4	6124
RPL5	6125
RPL6	6128
RPL7	6129
RPL7A	6130
RPL8	6132
RPL9	6133
RPL10	6134
RPL11	6135
RPL12	6136
RPL13	6137
RPL15	6138
RPL17	6139
RPL18	6141
RPL18A	6142
RPL19	6143
RPL21	6144
RPL22	6146
RPL23A	6147
MRPL23	6150
RPL24	6152
RPL26	6154
RPL27	6155
RPL30	6156
RPL27A	6157
RPL28	6158
RPL29	6159
RPL31	6160
RPL32	6161
RPL34	6164
RPL35A	6165
RPL36AL	6166
RPL37	6167
RPL37A	6168
RPL38	6169
RPL39	6170
RPL41	6171
RPL36A	6173
RPLP0	6175
RPLP1	6176
RPLP2	6181
MRPL12	6182
MRPS12	6183
RPN1	6184
RPS2	6187
RPS3	6188
RPS3A	6189
RPS4X	6191
RPS4Y1	6192
RPS5	6193
RPS6	6194
RPS7	6201
RPS8	6202
RPS9	6203
RPS10	6204
RPS11	6205
RPS12	6206
RPS13	6207
RPS14	6208
RPS15	6209
RPS15A	6210
RPS16	6217
RPS17	6218
RPS18	6222
RPS19	6223
RPS20	6224
RPS21	6227
RPS23	6228
RPS24	6229
RPS25	6230
RPS26	6231
RPS27	6232
RPS27A	6233
RPS28	6234
RPS29	6235
RRBP1	6238
SAFB	6294
SARS	6301
ATXN1	6310
ATXN2	6311
SFPQ	6421
SRSF1	6426
SRSF2	6427
SRSF3	6428
SRSF4	6429
SRSF5	6430
SRSF6	6431
SRSF7	6432
SFSWAP	6433
TRA2B	6434
SKIV2L	6499
SMN1	6606
SMN2	6607
SNRNP70	6625
SNRPA	6626
SNRPA1	6627
SNRPB	6628
SNRPB2	6629
SNRPC	6631
SNRPD1	6632
SNRPD2	6633
SNRPD3	6634
SNRPE	6635
SNRPF	6636
SNRPG	6637
SNRPN	6638
SON	6651
SRP9	6726
SRP14	6727
SRP19	6728
SRP54	6729
SRP68	6730
SRP72	6731
SRPK2	6733
TRIM21	6737
TROVE2	6738
SSB	6741
SSBP1	6742
SSRP1	6749
STAU1	6780
SUPT4H1	6827
SUPT5H	6829
SUPT6H	6830
SUPV3L1	6832
SURF6	6838
TACC1	6867
TAF9	6880
TARBP1	6894
TARBP2	6895
TARS	6897
GCFC2	6936
TCOF1	6949
TEP1	7011
TERT	7015
TFAM	7019
TIA1	7072
TIAL1	7073
TLR2	7097
TLR3	7098
TOP1	7150
TPR	7175
HSP90B1	7184
TSN	7247
TSNAX	7257
TST	7263
TUFM	7284
TXN	7295
U2AF1	7307
UBA52	7311
UBA1	7317
UBTF	7343
VARS	7407
EZR	7430
WARS	7453
EIF4H	7458
XPO1	7514
XRCC5	7520
SF1	7536
ZFP36	7538
CNBP	7555
ZNF74	7625
MKRN3	7681
TRIM25	7706
RNF113A	7737
CSDE1	7812
DAP3	7818
SLBP	7884
DEK	7913
DDX39B	7919
NELFE	7936
AIMP2	7965
FXR1	8087
PABPN1	8106
TAF15	8148
AKAP1	8165
SF3A2	8175
ZNF239	8187
SYMPK	8189
AKAP17A	8227
ZRSR2	8233
RBM10	8241
DUSP11	8446
DHX16	8449
TTF2	8458
RAE1	8480
GEMIN2	8487
YBX3	8531
API5	8539
PRPF18	8559
DENR	8562
THOC5	8563
YARS	8565
RRP1	8568
KHSRP	8570
PRKRA	8575
NOP14	8602
RUVBL1	8607
RTCA	8634
RNASET2	8635
OASL	8638
DDX3Y	8653
DYNLL1	8655
EIF3A	8661
EIF3B	8662
EIF3C	8663
EIF3D	8664
EIF3G	8666
EIF3H	8667
EIF3I	8668
EIF3J	8669
EIF4G3	8672
SRSF9	8683
NOL4	8715
EDF1	8721
EED	8726
RNMT	8731
RNGTT	8732
PABPC4	8761
RIOK3	8780
ALKBH1	8846
SYNJ1	8867
SYNJ2	8871
FUBP1	8880
DDX18	8886
MCM3AP	8888
EIF2B4	8890
EIF2B3	8891
EIF2B2	8892
EIF2B5	8893
EIF2S2	8894
PRPF4B	8899
ENDOU	8909
FUBP3	8939
TOP3B	8940
NOL3	8996
RPL14	9045
EIF1AY	9086
SART1	9092
USP10	9100
PRPF4	9128
PRPF3	9129
RRP9	9136
EXO1	9156
SCAF11	9169
DDX21	9188
LRRFIP1	9208
LRRFIP2	9209
NOLC1	9221
TBRG4	9238
AIMP1	9255
PIWIL1	9271
WDR46	9277
SRSF11	9295
CNOT8	9337
EFTUD2	9343
RPL23	9349
PPIG	9360
LONP1	9361
ZRANB2	9406
SNRNP40	9410
DDX23	9416
QKI	9444
EIF2AK3	9451
EIF4E2	9470
FXR2	9513
EEF1E1	9521
MRPL33	9553
GTPBP1	9567
RBM39	9584
MTRF1	9617
DZIP3	9666
SAFB2	9667
EIF5B	9669
IPO13	9670
N4BP1	9683
BZW1	9689
KIAA0391	9692
PUM1	9698
DHX34	9704
AQR	9716
UTP14C	9724
TMEM63A	9725
SECISBP2L	9728
SART3	9733
SETD1A	9739
BCLAF1	9774
EIF4A3	9775
MATR3	9782
DHX38	9785
BMS1	9790
MRPL19	9801
CTIF	9811
URB2	9816
LCMT2	9836
URB1	9875
ZC3H11A	9877
DDX46	9879
SMG7	9887
UBAP2L	9898
RBM19	9904
G3BP2	9908
PAN2	9924
HELZ	9931
RBM8A	9939
EXOG	9941
MVP	9961
THRAP3	9967
NUP153	9972
THOC1	9984
HNRNPDL	9987
PTBP3	9991
SRA1	10011
FARSB	10056
SNUPN	10073
PDCD7	10081
PQBP1	10084
TSFM	10102
LRPPRC	10128
RBM12	10137
G3BP1	10146
SUGP2	10147
MBNL2	10150
CEBPZ	10153
RCL1	10171
RBM7	10179
RBM6	10180
RBM5	10181
ALYREF	10189
MPHOSPH10	10199
MPHOSPH6	10200
NUTF2	10204
EIF1	10209
DDX39A	10212
RCAN2	10231
HNRNPR	10236
MRPS31	10240
POP7	10248
SRRM1	10250
SF3B4	10262
AKAP8	10270
CWC27	10283
SAP18	10284
SMNDC1	10285
EIF1B	10289
SF3A1	10291
WARS2	10352
NPM3	10360
NPM2	10361
NSA2	10412
CD2BP2	10421
RBM14	10432
EMG1	10436
C1D	10438
PPIE	10450
PPIH	10465
EIF3M	10480
NXF1	10482
SYNCRIP	10492
ENOX2	10495
MYBBP1A	10514
DDX17	10521
CHERP	10523
IPO8	10526
IPO7	10527
NOP56	10528
RNASEH2A	10535
RPP30	10556
RPP38	10557
SLU7	10569
MRPL28	10573
TACC2	10579
PRPF8	10594
ERN2	10595
PAIP1	10605
TBL3	10607
HEXIM1	10614
RAD51AP1	10635
IGF2BP1	10642
IGF2BP3	10643
IGF2BP2	10644
KHDRBS3	10656
KHDRBS1	10657
CELF1	10658
CELF2	10659
FARS2	10667
USP39	10713
PTGES3	10728
KIF1C	10749
HBS1L	10767
SRSF10	10772
POP4	10775
WDR4	10785
RPP40	10799
UTP14A	10813
CD3EAP	10849
RUVBL2	10856
MRPS30	10884
WDR3	10885
PPARGC1A	10891
CPSF4	10898
TXNL4A	10907
PAPOLA	10914
TCERG1	10915
RNPS1	10921
FASTK	10922
SUB1	10923
SRSF8	10929
APOBEC2	10930
POP1	10940
MSL3	10943
SF3A3	10946
HNRNPA0	10949
EBNA1BP2	10969
CKAP4	10970
CLP1	10978
SF3B2	10992
SNRNP27	11017
TDRKH	11022
RBPMS	11030
NUDT21	11051
CPSF6	11052
DDX52	11056
DUS4L	11062
SNRNP35	11066
WDR5	11091
NUPL2	11097
HNRNPUL1	11100
RPP14	11102
KRR1	11103
RCAN3	11123
CLASRP	11129
LSM6	11157
PSIP1	11168
STRAP	11171
BAZ2A	11176
CELF3	11189
WBP4	11193
SUPT16H	11198
DDX20	11218
MRPL3	11222
RPL35	11224
XPOT	11260
DDX19B	11269
ATXN2L	11273
PARK7	11315
DDX42	11325
U2AF2	11338
EXOSC8	11340
CASC3	22794
XRN2	22803
PUF60	22827
SCAF8	22828
CPEB3	22849
R3HDM2	22864
FASTKD2	22868
DZIP1	22873
DIS3	22894
DHX30	22907
RALY	22913
NCBP2	22916
HABP4	22927
SNW1	22938
KIN	22944
SLC4A1AP	22950
PDCD11	22984
ACIN1	22985
SPEN	23013
EXOSC7	23016
CNOT1	23019
SNRNP200	23020
RBM34	23029
SAMD4A	23034
XPO7	23039
SMG1	23049
SETX	23064
SETD1B	23067
CMTR1	23070
RRP1B	23076
PPRC1	23082
PEG10	23089
ZC3H13	23091
MRPS27	23107
TNRC6B	23112
GPATCH8	23131
ZC3H3	23144
WDR43	23160
RTF1	23168
ZCCHC14	23174
LARP4B	23185
FAM120A	23196
ZC3H4	23211
RRS1	23212
XPO6	23214
PRRC2C	23215
ZFR2	23217
RRP12	23223
BOP1	23246
ZC3H7B	23264
CSTF2T	23283
SMG6	23293
SYNE1	23345
U2SURP	23350
KHNYN	23351
ANGEL1	23357
LARP1	23367
PUM2	23369
RRP8	23378
SMG5	23381
LARS2	23395
PPWD1	23398
EXOSC2	23404
DICER1	23405
TDRD7	23424
TARDBP	23435
HARS2	23438
SF3B3	23450
SF3B1	23451
PES1	23481
SUZ12	23512
R3HDM1	23518
RPL13A	23521
SRRM2	23524
TNPO3	23534
ADAT1	23536
RBFOX2	23543
GTPBP4	23560
ZNF346	23567
DDX58	23586
CARHSP1	23589
LEMD3	23592
MKRN1	23608
MKRN2	23609
EDC4	23644
LSM5	23658
GSPT2	23708
IFIT5	24138
FTSJ1	24140
TFIP11	24144
PRPF6	24148
PRPF40B	25766
LSM4	25804
MTO1	25821
RPL36	25873
DCAF13	25879
ZNF473	25888
INTS7	25896
CNOT10	25904
THUMPD3	25917
NOL11	25926
GEMIN5	25929
SAMHD1	25939
FAM98A	25940
ZNF385A	25946
SYF2	25949
PARS2	25973
TIPARP	25976
AAR2	25980
NGDN	25983
REXO2	25996
SPATS2L	26010
UPF2	26019
PTCD1	26024
ANKRD17	26057
LSM14A	26065
CCDC9	26093
CHTOP	26097
PRPF31	26121
SERBP1	26135
NOC2L	26155
RSL1D1	26156
INTS1	26173
ERAL1	26284
GNL3	26354
INTS6	26512
AGO1	26523
DAZAP1	26528
AATF	26574
MRPL46	26589
NUFIP1	26747
RANBP6	26953
PABPC1	26986
AKAP8L	26993
TRUB2	26995
TRMT2A	27037
SND1	27044
STAU2	27067
RPUSD2	27079
EIF2AK1	27102
AFF4	27125
AGO2	27161
GPKOW	27238
PDCD4	27250
CSDC2	27254
LSM1	27257
LSM3	27258
RBMXL2	27288
R3HCC1L	27291
DIMT1	27292
RBMS3	27303
RBMX	27316
TNRC6A	27327
ZNF638	27332
EIF3K	27335
HTATSF1	27336
PRPF19	27339
UTP20	27340
RRP7A	27341
APOBEC3C	27350
MRPS28	28957
DCPS	28960
BZW2	28969
MRPS18B	28973
MRPL42	28977
MCTS1	28985
NOB1	28987
MRPL13	28998
ZC3H7A	29066
MRPL18	29074
CCDC59	29080
METTL5	29081
MRPL15	29088
MRPL22	29093
SSU72	29101
DROSHA	29102
NXT1	29107
DDX25	29118
ABT1	29777
REPIN1	29803
CNOT7	29883
GNL2	29889
RBM15B	29890
CPSF1	29894
TRA2A	29896
EEF2K	29904
PURG	29942
A1CF	29974
BAZ2B	29994
TNPO2	30000
DNTTIP2	30836
GEMIN4	50628
MYEF2	50804
ASCC1	51008
EXOSC3	51010
EXOSC1	51013
RRP15	51018
MRPS16	51021
MRPS18C	51023
RPS27L	51065
YARS2	51067
NMD3	51068
MRPL2	51069
MRPL4	51073
FCF1	51077
MRPS7	51081
YBX2	51087
SEPSECS	51091
SIDT2	51092
RRNAD1	51093
TRNT1	51095
UTP18	51096
TFB1M	51106
MRPS2	51116
SBDS	51119
RPL26L1	51121
MRTO4	51154
DBR1	51163
RSL24D1	51187
IPO11	51194
DDX47	51202
LUZP4	51213
PAIP2	51247
MRPL37	51253
MRPL51	51258
MRPL30	51263
MRPL27	51264
SCAND1	51282
TLR7	51284
TLR8	51311
MRPL35	51318
RSRC1	51319
MEX3C	51320
ARL6IP4	51329
NGRN	51335
CRNKL1	51340
CDC40	51362
POP5	51367
MRPS17	51373
EIF3L	51386
NIP7	51388
NOL7	51406
DDX41	51428
YTHDF2	51441
NOP16	51491
RTCB	51493
CWC15	51503
TRMT112	51504
LARS	51520
ZC3HC1	51530
PPHLN1	51535
ZCCHC17	51538
LARP7	51574
ESF1	51575
PCF11	51585
SRRT	51593
NOP58	51602
TRMT6	51605
LUC7L2	51631
RBMX2	51634
MRPL48	51642
MRPS23	51649
MRPS33	51650
PTRH2	51651
CDK5RAP1	51654
ZFR	51663
LSM7	51690
CPSF3	51692
LUC7L3	51747
PHAX	51808
PELO	53918
PPIL3	53938
CPSF2	53981
RBM11	54033
PCBP3	54039
MRPL39	54148
GAR1	54433
RBM27	54439
MOV10L1	54456
MRPS21	54460
XRN1	54464
TRMT13	54482
DGCR8	54487
RBM47	54502
DHX29	54505
EXOSC4	54512
DDX4	54514
MTRF1L	54516
PUS7	54517
MRPL50	54534
RC3H2	54542
GNL3L	54552
DDX49	54555
L1TD1	54596
DDX56	54606
PARP14	54625
GTPBP2	54676
ZNHIT6	54680
RBFOX1	54715
TRIT1	54802
SWT1	54823
APTX	54840
ESRP1	54845
SIDT1	54847
GPATCH4	54865
ZCCHC2	54877
ANKHD1	54882
CWC25	54883
NSUN2	54888
ALKBH5	54890
RPP25	54913
YTHDF1	54915
DUS2	54920
TRMT10C	54931
SARS2	54938
MRPL16	54948
TRNAU1AP	54952
FAM120C	54954
TXNL4B	54957
GEMIN8	54960
THG1L	54974
PINX1	54984
TRMT61B	55006
PIH1D1	55011
PRPF39	55015
NOL8	55035
PTCD3	55037
TRMT12	55039
MRPL20	55052
ENOX1	55068
GPATCH1	55094
SAMD4B	55095
MAGOHB	55110
PRPF38B	55119
PIWIL2	55124
HEATR1	55127
RBM28	55131
LARP1B	55132
SRBD1	55133
WRAP53	55135
RBM23	55147
MTPAP	55149
DALRD3	55152
DARS2	55157
SHQ1	55164
MRPS18A	55168
DNAAF2	55172
MRPS10	55173
INTS10	55174
SMG8	55181
DNAJC17	55192
RAVER2	55225
NAT10	55226
TYW1	55253
PSPC1	55269
IMP3	55272
QRSL1	55278
CWF19L1	55280
RBM41	55285
BRIX1	55299
DDX19A	55308
LARP6	55323
LSG1	55341
STRBP	55342
NOP10	55505
DDX43	55510
ELAC1	55520
RBM38	55544
CNOT11	55571
ZCCHC8	55596
RNPC3	55599
DDX60	55601
CDKN2AIP	55602
TRMT1	55621
THUMPD1	55623
PNRC2	55629
LYAR	55646
NHP2	55651
INTS8	55656
PRPF40A	55660
DDX27	55661
TRMU	55687
LUC7L	55692
NSUN5	55695
RBM22	55696
IARS2	55699
IPO9	55705
TSR1	55720
CCAR1	55749
INTS9	55756
WDR12	55759
DHX32	55760
RIOK2	55781
CMTR2	55783
DDX28	55794
MBNL3	55796
METTL2B	55798
DCP1A	55802
UTP6	55813
UBAP2	55833
ZC3H15	55854
ASH1L	55870
NXT2	55916
RCC2	55920
NKRF	55922
ZMAT5	55954
NXF5	55998
NXF3	56000
NXF2	56001
SMG9	56006
TEX13A	56157
RNF17	56163
TDRD1	56165
MEPCE	56257
METTL3	56339
PPAN	56342
EIF4ENIF1	56478
EIF5A2	56648
ZC3HAV1	56829
CELF4	56853
PNO1	56902
PAPOLB	56903
EXOSC5	56915
DHX33	56919
DUS3L	56931
MRPS22	56945
XAB2	56949
RARS2	57038
UTP3	57050
DAZ3	57054
DAZ2	57055
PCBP4	57060
DDX24	57062
REXO4	57109
INTS12	57117
MRPL47	57129
DAZ4	57135
ZNFX1	57169
VARS2	57176
THOC2	57187
CLK4	57396
MIF4GD	57409
REXO1	57455
ISY1	57461
SCAF4	57466
LRRC47	57470
CNOT6	57472
AARS2	57505
INTS2	57508
XPO5	57510
NYNRIN	57523
NUFIP2	57532
TRMT5	57570
DHX37	57647
PHRF1	57661
TNRC6C	57690
DDX55	57696
CWC22	57703
SFMBT2	57713
METTL14	57721
SUGP1	57794
CCAR2	57805
LSM2	57819
PTBP2	58155
SCAF1	58506
CACTIN	58509
RBM25	58517
TRMT11	60487
MRPS35	60488
APOBEC3G	60489
FASTKD5	60493
ELAC2	60528
GUF1	60558
DHX35	60625
CELF6	60677
EEFSEC	60678
CELF5	60680
MRPL17	63875
NSUN3	63899
MRPS14	63931
RBM26	64062
DUS1L	64118
IFIH1	64135
TFB2M	64216
ARHGEF28	64283
NOC3L	64318
XPO4	64328
ZMAT3	64393
ZNF106	64397
POLR1E	64425
MRPS25	64432
NOM1	64434
CPEB1	64506
UNKL	64718
PARP12	64761
MTHFSD	64779
AEN	64782
RBM15	64783
DDX31	64794
YTHDC2	64848
TUT1	64852
PAPOLG	64895
RANBP17	64901
MRPL14	64928
MRPS26	64949
MRPS24	64951
MRPS15	64960
MRPS11	64963
MRPS9	64965
MRPS6	64968
MRPS5	64969
MRPL41	64975
MRPL40	64976
MRPL38	64978
MRPL36	64979
MRPL34	64981
MRPL32	64983
MRPL11	65003
MRPL9	65005
MRPL1	65008
MRPL44	65080
NOL6	65083
UPF3B	65109
UPF3A	65110
INTS3	65123
SPATS2	65244
CAPRIN2	65981
MRPS34	65993
BOLL	66037
DDX50	79009
ERI3	79033
DDX54	79039
TSEN34	79042
SECISBP2	79048
NOC4L	79050
FTO	79068
FASTKD3	79072
CCDC86	79080
DHX58	79132
NOL12	79159
C1orf35	79169
RBM42	79171
THOC6	79228
CARS2	79587
MRPL24	79590
RNASEH2B	79621
SNRNP25	79622
USB1	79650
DHX40	79665
FASTKD1	79675
YRDC	79693
NOL9	79707
IPO4	79711
ZNF768	79724
LIN28A	79727
NSUN7	79730
NARS2	79731
TEFM	79736
SNIP1	79753
GEMIN7	79760
PTCD2	79810
SLTM	79811
GEMIN6	79833
CPSF7	79869
ZC3H14	79882
RPP21	79897
MRM1	79922
NOL10	79954
TRMT2B	79979
ESRP2	80004
BICC1	80114
RPF1	80135
THOC7	80145
ZC3H12A	80149
EDC3	80153
TARS2	80222
CPEB4	80315
PUS1	80324
PABPC1L	80336
WDR61	80349
PRR3	80742
THUMPD2	80745
TSEN2	80746
AARSD1	80755
KHDC1	80759
INTS5	80789
SETD7	80854
TDRD3	81550
URM1	81605
FIP1L1	81608
TRMT1L	81627
TRIM56	81844
ISG20L2	81875
LAS1L	81887
QTRT1	81890
SLIRP	81892
SF3B5	83443
PUS7L	83448
DDX59	83479
PUS3	83480
C11orf68	83638
TRPT1	83707
RIOK1	83732
GRWD1	83743
RBM4B	83759
EIF2A	83939
RBM48	84060
NSRP1	84081
WDR75	84128
UTP15	84135
KAT8	84148
RNASEH2C	84153
RPF2	84154
ZCCHC7	84186
MEX3B	84206
ZCCHC9	84240
FYTTD1	84248
POLDIP3	84271
NOA1	84273
EIF1AD	84285
WDR83	84292
UTP23	84294
LLPH	84298
NUDT16L1	84309
MRPL45	84311
NAA38	84316
CMSS1	84319
THOC3	84321
SARNP	84324
GFM2	84340
NIFK	84365
L3MBTL3	84456
FAM120B	84498
ZC3H8	84524
SRRM4	84530
MRPL43	84545
MAK16	84549
ZGPAT	84619
RNASE7	84659
GTPBP3	84705
PRRC2B	84726
BUD13	84811
PHF5A	84844
ZC3H10	84872
PARP10	84875
RPUSD4	84881
MAEL	84944
PRPF38A	84950
LSM10	84967
RBM17	84991
PPIL4	85313
ZCCHC3	85364
ZCRB1	85437
HELZ2	85441
UNK	85451
ZC3H12C	85463
GFM1	85476
GTPBP10	85865
PNPT1	87178
RRP36	88745
TSR2	90121
CTU1	90353
ZNF622	90441
ERI1	90459
ANGEL2	90806
ZNF598	90850
DHX57	90957
DDX60L	91351
C12orf65	91574
RPS19BP1	91582
TDRD12	91646
YTHDC1	91746
ALKBH8	91801
FDXACB1	91893
ZC3HAV1L	92092
INTS4	92105
MTDH	92140
MTG1	92170
MRPS36	92259
MEX3A	92312
NAF1	92345
MRRF	92399
RBM18	92400
IMP4	92856
HNRNPLL	92906
MARS2	92935
TRMT10A	93587
LENG9	94059
TGS1	96764
ERI2	112479
RPUSD1	113000
ADAT3	113179
LARP4	113251
HENMT1	113802
TOE1	114034
FBXO17	115290
TRMT61A	115708
DIS3L	115752
TSR3	115939
TSEN15	116461
MRPL53	116540
MRPL54	116541
RPL39L	116832
FTSJ3	117246
EXOSC6	118460
PSTK	118672
PIH1D2	120379
TDRD9	122402
RNASE11	122651
RNASE8	122665
MRPL52	122704
MTFMT	123263
TARSL2	123283
ZC3H18	124245
EARS2	124454
MSI2	124540
HEXIM2	124790
LSM12	124801
MRPL10	124995
RAVER1	125950
CALR3	125972
JOSD2	126119
TDRD10	126668
PUSL1	126789
TYW3	127253
UHMK1	127933
C1orf131	128061
MRPL55	128308
TYW5	129450
DIS3L2	129563
RBM45	129831
TRIM71	131405
NUDT16	131870
PABPC4L	132430
ADAD1	132612
CPEB2	132864
PPARGC1B	133522
DNAJC21	134218
LSM11	134353
WDR36	134430
ADAT2	134637
HINT3	135114
SRSF12	135295
RALYL	138046
PTRH1	138428
RPP25L	138716
PIH1D3	139212
RBMXL3	139804
RPS4Y2	140032
RNF113B	140432
RPL10L	140801
PABPC5	140886
SREK1	140890
TRUB1	142940
EIF5AL1	143244
PIWIL4	143689
CWF19L2	143884
BCDIN3D	144233
HNRNPA1L2	144983
RBFOX3	146713
FAM98C	147965
RC3H1	149041
LSM14B	149986
C2orf15	150590
PUS10	150962
TTC14	151613
JAKMIP1	152789
TRMT44	152992
SRFBP1	153443
ZMAT2	153527
SNRNP48	154007
PNLDC1	154197
RBM33	155435
TRMT10B	158234
RBMY2FP	159162
RBMY1F	159163
NOP9	161424
ADAD2	161931
ZNF579	163033
TDRD5	163589
APOBEC3H	164668
DQX1	165545
RBM46	166863
DCP2	167227
DDX53	168400
DHX36	170506
AGO3	192669
AGO4	192670
ZFC3H1	196441
DCP1B	196513
PATL2	197135
DZIP1L	199221
U2AF1L4	199746
APOBEC3F	200316
RPL22L1	200916
PLD6	201164
SAMD14	201191
RDM1	201299
PDE12	201626
KHDRBS2	202559
R3HCC1	203069
MTIF3	219402
ZCCHC24	219654
MRPL21	219927
PATL1	219988
HNRNPA3	220988
NSUN6	221078
HNRNPUL2	221092
TDRD6	221400
RBM24	221662
SRRM3	222183
CNOT6L	246175
RNASEH1	246243
POLR2J2	246721
EIF4E1B	253314
YTHDF3	253943
PAN3	255967
RBM20	282996
GATC	283459
FAM98B	283742
TSEN54	283989
ENDOV	284131
ZNF326	284695
RPUSD3	285367
RPL7L1	285855
EIF4E3	317649
DDX51	317781
RNASE10	338879
METTL2A	339175
CCDC137	339230
NANOS2	339345
ZC3H12D	340152
DPPA5	340168
PABPC1L2A	340529
ZC3H12B	340554
NANOS1	340719
ATXN1L	342371
NANOS3	342977
RD3	343035
HNRNPCL1	343069
FBLL1	345630
RBPMS2	348093
CTU2	348180
DND1	373863
RBM43	375287
RBM44	375316
ZC3H6	376940
RBMY1B	378948
RBMY1D	378949
RBMY1E	378950
RBMY1J	378951
NSUN4	387338
ACF	387569
LIN28B	389421
RBM12B	389677
ZCCHC13	389874
RNASE9	390443
PABPN1L	390748
PTRHD1	391356
NCBP2L	392517
MEX3D	399664
PAIP2B	400961
APOBEC4	403314
IFIT1B	439996
RNASE13	440163
EIF2AK4	440275
RNASEK	440400
PIWIL3	440822
C9orf129	445577
RNASE12	493901
RBMXL1	494115
POLR2J3	548644
CPSF4L	642843
PABPC1L2B	645974
NXF2B	728343
EIF3CL	728689
KHDC1L	100129128
TDRD15	100129278
MIR1236	100302242
LGTN	100529141
PTGES3L-AARSD1	100885850
HLA-DRB1	3123
MRPL58	3396
SNU13	4809
PDE6B	5158
GATB	5188
SRPRA	6734
ESS2	8220
CNOT9	9125
MARF1	9665
PUM3	9933
RIDA	10247
RACK1	10399
TENT4A	11044
WDHD1	11169
TUT4	23318
MTREX	23517
NOCT	25819
MRM2	29960
NOP53	29997
UTP11	51118
SPOUT1	51490
SF3B6	51639
INTS11	54973
MRM3	55178
NCBP3	55421
TENT5A	55603
KYAT3	56267
TENT4B	64282
MRPL57	78988
EFL1	79631
TUT7	79670
QTRT2	79691
STN1	79991
RCC1L	81554
REXO5	81691
RAMAC	83640
PYM1	84305
MTERF4	130916
TENT2	167153
RTL3	203430
INTS6L	203522
BCLAF3	256643
CAVIN1	284119
EEF1AKMT2	399818
PABPC1P2	728773
LOC102724813	102724813
