# Supplementary material for: Identification of Key Deregulated RNA-Binding Proteins in Pancreatic Cancer by Meta-Analysis and Prediction of Their Role as Modulators of Oncogenesis
Source: Front Cell Dev Biol. 2021 Nov 29;9:713852. doi: 10.3389/fcell.2021.713852 (PMC8667787; doi:10.3389/fcell.2021.713852)
Supplement: Supplementary file 11 [file Table5.XLSX]

## Sheet: Coding Target
RBP	mRNA Target
AZGP1	MAPK3
AZGP1	CAPNS1
AZGP1	ACOT7
AZGP1	METRNL
AZGP1	NT5DC2
AZGP1	TGIF1
AZGP1	GPI
AZGP1	MAF
AZGP1	TFEB
AZGP1	TUBB6
AZGP1	PPP1CA
AZGP1	C11orf84
AZGP1	CCM2
AZGP1	HRAS
AZGP1	ZFYVE21
AZGP1	UBE2M
AZGP1	WSB2
AZGP1	TPRG1L
AZGP1	SSBP3
AZGP1	RAB12
AZGP1	TAF5L
AZGP1	TRIP10
AZGP1	TNK2
AZGP1	NRG3
AZGP1	ACTG1
AZGP1	AES
AZGP1	SLC15A4
AZGP1	CERS2
AZGP1	PPP2CB
AZGP1	SAMD1
AZGP1	MPND
AZGP1	KIAA2013
AZGP1	C11orf63
AZGP1	ZNF358
AZGP1	PRR5
AZGP1	FOXD1
AZGP1	UBP1
AZGP1	CHST12
AZGP1	KHSRP
AZGP1	ILK
AZGP1	SEPTIN3
AZGP1	TXNRD2
AZGP1	CBX4
AZGP1	OLFM1
AZGP1	B4GALT2
AZGP1	SSSCA1
AZGP1	CSNK1E
AZGP1	PABPN1
AZGP1	GRASP
AZGP1	GGA1
AZGP1	PHF10
AZGP1	CYHR1
AZGP1	FBLL1
AZGP1	ST7
AZGP1	SLC25A10
AZGP1	STK25
AZGP1	SDCCAG3
AZGP1	KCNF1
AZGP1	SULT4A1
AZGP1	TCF15
AZGP1	POU3F1
AZGP1	PTF1A
AZGP1	MAP6D1
AZGP1	GALR3
AZGP1	CYBA
AZGP1	GIPC1
AZGP1	CAPNS1
DDX60	METRNL
DDX60	NT5DC2
DDX60	DYNLL1
DDX60	RAN
DDX60	ALYREF
DDX60	MAF
DDX60	HMGB1
DDX60	H2AFV
DDX60	HAGHL
DDX60	HOXB3
DDX60	PPP1CA
DDX60	CCM2
DDX60	HRAS
DDX60	ZFYVE21
DDX60	UBE2M
DDX60	NRGN
DDX60	C11orf68
DDX60	SAP30
DDX60	ANAPC11
DDX60	MSANTD3
DDX60	TAF5L
DDX60	ECHS1
DDX60	LIMCH1
DDX60	AES
DDX60	AGTRAP
DDX60	PPP2CB
DDX60	FAM58A
DDX60	CLEC3B
DDX60	MPND
DDX60	PRELID2
DDX60	NKAIN4
DDX60	ZNF358
DDX60	FGF2
DDX60	PRR5
DDX60	CDV3
DDX60	CHCHD4
DDX60	GSTZ1
DDX60	SEPTIN3
DDX60	CBX4
DDX60	MBD2
DDX60	ANKRD65
DDX60	OLFM1
DDX60	SSSCA1
DDX60	FAM89B
DDX60	CSNK1E
DDX60	PQLC1
DDX60	CMTM4
DDX60	PHF10
DDX60	INO80B
DDX60	CYHR1
DDX60	FBLL1
DDX60	TCF15
DDX60	NT5M
DDX60	DRD4
DDX60	CACNG8
DDX60	PTF1A
DDX60	GALR3
DDX60	CYBA
DDX60	GIPC1
DDX60	CAPNS1
DDX60	ACOT7
EIF2AK2	PTF1A
EIF2AK2	MAP6D1
EIF2AK2	GALR3
EIF2AK2	CYBA
EIF2AK2	GIPC1
EIF2AK2	CAPNS1
EIF2AK2	METRNL
EIF2AK2	NT5DC2
EIF2AK2	FAM19A5
EIF2AK2	DYNLL1
EIF2AK2	RAN
EIF2AK2	ALYREF
EIF2AK2	MAF
EIF2AK2	H2AFV
EIF2AK2	HAGHL
EIF2AK2	HOXB3
EIF2AK2	PPP1CA
EIF2AK2	C11orf84
EIF2AK2	CCM2
EIF2AK2	HRAS
EIF2AK2	ZFYVE21
EIF2AK2	UBE2M
EIF2AK2	NRGN
EIF2AK2	C11orf68
EIF2AK2	RAB12
EIF2AK2	TAF5L
EIF2AK2	TRIP10
EIF2AK2	ECHS1
EIF2AK2	LIMCH1
EIF2AK2	AES
EIF2AK2	AGTRAP
EIF2AK2	PPP2CB
EIF2AK2	FAM58A
EIF2AK2	CLEC3B
EIF2AK2	MPND
EIF2AK2	PRELID2
EIF2AK2	NKAIN4
EIF2AK2	ZNF358
EIF2AK2	FGF2
EIF2AK2	PRR5
EIF2AK2	CDV3
EIF2AK2	CHCHD4
EIF2AK2	GSTZ1
EIF2AK2	ILK
EIF2AK2	SEPTIN3
EIF2AK2	MBD2
EIF2AK2	ANKRD65
EIF2AK2	OLFM1
EIF2AK2	SSSCA1
EIF2AK2	FAM89B
EIF2AK2	CSNK1E
EIF2AK2	PQLC1
EIF2AK2	CMTM4
EIF2AK2	PHF10
EIF2AK2	INO80B
EIF2AK2	CYHR1
EIF2AK2	FBLL1
EIF2AK2	TCF15
EIF2AK2	NT5M
EIF2AK2	DRD4
EIF2AK2	CACNG8
IFIT1	METRNL
IFIT1	NT5DC2
IFIT1	FAM19A5
IFIT1	DYNLL1
IFIT1	TGIF1
IFIT1	RAN
IFIT1	ALYREF
IFIT1	MAF
IFIT1	H2AFV
IFIT1	HAGHL
IFIT1	HOXB3
IFIT1	PPP1CA
IFIT1	C11orf84
IFIT1	CCM2
IFIT1	HRAS
IFIT1	ZFYVE21
IFIT1	UBE2M
IFIT1	NRGN
IFIT1	C11orf68
IFIT1	RAB12
IFIT1	TAF5L
IFIT1	TRIP10
IFIT1	ECHS1
IFIT1	LIMCH1
IFIT1	AES
IFIT1	AGTRAP
IFIT1	PPP2CB
IFIT1	FAM58A
IFIT1	CLEC3B
IFIT1	MPND
IFIT1	PRELID2
IFIT1	NKAIN4
IFIT1	ZNF358
IFIT1	FGF2
IFIT1	PRR5
IFIT1	CDV3
IFIT1	CHCHD4
IFIT1	GSTZ1
IFIT1	ILK
IFIT1	SEPTIN3
IFIT1	MBD2
IFIT1	ANKRD65
IFIT1	OLFM1
IFIT1	SSSCA1
IFIT1	FAM89B
IFIT1	CSNK1E
IFIT1	PQLC1
IFIT1	CMTM4
IFIT1	PHF10
IFIT1	INO80B
IFIT1	CYHR1
IFIT1	FBLL1
IFIT1	TCF15
IFIT1	NT5M
IFIT1	DRD4
IFIT1	CACNG8
IFIT1	PTF1A
IFIT1	GALR3
IFIT1	CYBA
IFIT1	CRIP2
IFIT1	GIPC1
IFIT1	MAPK3
IFIT2	CAPNS1
IFIT2	ACOT7
IFIT2	METRNL
IFIT2	NT5DC2
IFIT2	FAM19A5
IFIT2	TGIF1
IFIT2	RAN
IFIT2	ALYREF
IFIT2	MAF
IFIT2	LMO2
IFIT2	HAGHL
IFIT2	HOXB3
IFIT2	PPP1CA
IFIT2	C11orf84
IFIT2	CCM2
IFIT2	HRAS
IFIT2	ZFYVE21
IFIT2	UBE2M
IFIT2	TPRG1L
IFIT2	C11orf68
IFIT2	RAB12
IFIT2	TAF5L
IFIT2	TRIP10
IFIT2	ECHS1
IFIT2	LIMCH1
IFIT2	AES
IFIT2	AGTRAP
IFIT2	AGAP1
IFIT2	PPP2CB
IFIT2	MPND
IFIT2	KIAA2013
IFIT2	PRELID2
IFIT2	CTDNEP1
IFIT2	C11orf63
IFIT2	NKAIN4
IFIT2	ZNF358
IFIT2	FGF2
IFIT2	PRR5
IFIT2	CDV3
IFIT2	CHCHD4
IFIT2	FOXD1
IFIT2	KHSRP
IFIT2	ILK
IFIT2	SEPTIN3
IFIT2	ANKRD65
IFIT2	OLFM1
IFIT2	B4GALT2
IFIT2	SSSCA1
IFIT2	FAM89B
IFIT2	CSNK1E
IFIT2	PABPN1
IFIT2	CMTM4
IFIT2	PHF10
IFIT2	INO80B
IFIT2	CYHR1
IFIT2	FBLL1
IFIT2	SLC25A10
IFIT2	TCF15
IFIT2	NT5M
IFIT2	DRD4
IFIT2	CACNG8
IFIT2	PTF1A
IFIT2	GALR3
IFIT2	CYBA
IFIT2	CRIP2
IFIT2	GIPC1
IFIT2	MAPK3
IFIT3	CAPNS1
IFIT3	ACOT7
IFIT3	METRNL
IFIT3	NT5DC2
IFIT3	FAM19A5
IFIT3	TGIF1
IFIT3	RAN
IFIT3	ALYREF
IFIT3	MAF
IFIT3	LMO2
IFIT3	HAGHL
IFIT3	HOXB3
IFIT3	PPP1CA
IFIT3	C11orf84
IFIT3	CCM2
IFIT3	HRAS
IFIT3	ZFYVE21
IFIT3	UBE2M
IFIT3	TPRG1L
IFIT3	C11orf68
IFIT3	RAB12
IFIT3	TAF5L
IFIT3	TRIP10
IFIT3	ECHS1
IFIT3	LIMCH1
IFIT3	AES
IFIT3	AGTRAP
IFIT3	AGAP1
IFIT3	PPP2CB
IFIT3	MPND
IFIT3	KIAA2013
IFIT3	PRELID2
IFIT3	CTDNEP1
IFIT3	C11orf63
IFIT3	NKAIN4
IFIT3	ZNF358
IFIT3	FGF2
IFIT3	PRR5
IFIT3	CDV3
IFIT3	CHCHD4
IFIT3	FOXD1
IFIT3	KHSRP
IFIT3	ILK
IFIT3	SEPTIN3
IFIT3	ANKRD65
IFIT3	OLFM1
IFIT3	B4GALT2
IFIT3	SSSCA1
IFIT3	FAM89B
IFIT3	CSNK1E
IFIT3	PABPN1
IFIT3	CMTM4
IFIT3	PHF10
IFIT3	INO80B
IFIT3	CYHR1
IFIT3	FBLL1
IFIT3	SLC25A10
IFIT3	TCF15
IFIT3	NT5M
IFIT3	DRD4
IFIT3	CACNG8
IFIT3	PTF1A
IFIT3	GALR3
IFIT3	CYBA
IFIT3	GIPC1
IFIT3	MAPK3
IFIT3	CAPNS1
IGF2BP3	LYZ
IGF2BP3	FN1
IGF2BP3	PKM
IGF2BP3	TUBA1B
IGF2BP3	LDHA
IGF2BP3	ACTB
IGF2BP3	THBS1
IGF2BP3	APLP2
IGF2BP3	RHOA
IGF2BP3	SPTBN1
IGF2BP3	PABPC1
IGF2BP3	NME4
IGF2BP3	EIF2AK1
IGF2BP3	GOLPH3
IGF2BP3	COX7C
IGF2BP3	UGGT1
IGF2BP3	ARCN1
IGF2BP3	PEG10
IGF2BP3	EPAS1
IGF2BP3	MAN1A1
IGF2BP3	FOXK2
IGF2BP3	TRIB3
IGF2BP3	SEPTIN3
IGF2BP3	RPS27
IGF2BP3	HSPD1
IGF2BP3	RELN
IGF2BP3	PCBD1
IGF2BP3	RPS2
IGF2BP3	SERPIND1
IGF2BP3	FRAS1
IGF2BP3	PTF1A
IGF2BP3	GALR3
IGF2BP3	CYBA
IGF2BP3	CRIP2
IGF2BP3	GIPC1
IGF2BP3	MAPK3
IGF2BP3	MYC
IGF2BP3	BMP6
IGF2BP3	IGF2
IGF2BP3	MAPT
IGF2BP3	IGF1R
IGF2BP3	ALB
ISG20	ACOT7
ISG20	METRNL
ISG20	NT5DC2
ISG20	FAM19A5
ISG20	TGIF1
ISG20	RAN
ISG20	ALYREF
ISG20	MAF
ISG20	LMO2
ISG20	H2AFV
ISG20	HAGHL
ISG20	HOXB3
ISG20	PPP1CA
ISG20	C11orf84
ISG20	CCM2
ISG20	HRAS
ISG20	ZFYVE21
ISG20	UBE2M
ISG20	NRGN
ISG20	C11orf68
ISG20	RAB12
ISG20	TAF5L
ISG20	TRIP10
ISG20	ECHS1
ISG20	RAB43
ISG20	LIMCH1
ISG20	AES
ISG20	AGTRAP
ISG20	PPP2CB
ISG20	FAM58A
ISG20	CLEC3B
ISG20	MPND
ISG20	PRELID2
ISG20	C11orf63
ISG20	NKAIN4
ISG20	ZNF358
ISG20	FGF2
ISG20	PRR5
ISG20	CDV3
ISG20	CHCHD4
ISG20	FOXD1
ISG20	GSTZ1
ISG20	KHSRP
ISG20	ILK
ISG20	SEPTIN3
ISG20	ANKRD65
ISG20	OLFM1
ISG20	SSSCA1
ISG20	FAM89B
ISG20	CSNK1E
ISG20	PABPN1
ISG20	CMTM4
ISG20	PHF10
ISG20	INO80B
ISG20	CYHR1
ISG20	FBLL1
ISG20	TCF15
ISG20	NT5M
ISG20	DRD4
ISG20	CACNG8
ISG20	PTF1A
ISG20	SFRP5
ISG20	NADK2
ISG20	GALR3
ISG20	SERINC2
ISG20	IFNGR2
MVP	CAPNS1
MVP	ACOT7
MVP	METRNL
MVP	NT5DC2
MVP	FAM19A5
MVP	TGIF1
MVP	GPI
MVP	RAN
MVP	ALYREF
MVP	LMO2
MVP	HAGHL
MVP	HOXB3
MVP	PPP1CA
MVP	C11orf84
MVP	CCM2
MVP	HRAS
MVP	ZFYVE21
MVP	UBE2M
MVP	TPRG1L
MVP	C11orf68
MVP	SSBP3
MVP	RAB12
MVP	TAF5L
MVP	TRIP10
MVP	ECHS1
MVP	RAB43
MVP	LIMCH1
MVP	AES
MVP	AGAP1
MVP	PPP2CB
MVP	MPND
MVP	KIAA2013
MVP	CTDNEP1
MVP	C11orf63
MVP	NKAIN4
MVP	ZNF358
MVP	PRR5
MVP	CDV3
MVP	CHCHD4
MVP	FOXD1
MVP	KHSRP
MVP	ILK
MVP	SEPTIN3
MVP	OLFM1
MVP	B4GALT2
MVP	SSSCA1
MVP	FAM89B
MVP	CSNK1E
MVP	PABPN1
MVP	GRASP
MVP	ADRA2C
MVP	CMTM4
MVP	PHF10
MVP	INO80B
MVP	CYHR1
MVP	FBLL1
MVP	SLC25A10
MVP	TCF15
MVP	NT5M
MVP	DRD4
MVP	CACNG8
MVP	SNHG14
MVP	MST1R
MVP	CUX1
MVP	CHD8
MVP	SMC4
MVP	RC3H2
NIP7	PUM1
NIP7	RPL37
NIP7	RPL23A
NIP7	RBMX
NIP7	SLC25A3
NIP7	RPS8
NIP7	THAP9
NIP7	SHC2
NIP7	SERINC2
NIP7	IFNGR2
NIP7	CRIP2
NIP7	MAPK3
NIP7	SLC12A2
OAS3	CAPNS1
OAS3	ACOT7
OAS3	METRNL
OAS3	NT5DC2
OAS3	FAM19A5
OAS3	TGIF1
OAS3	RAN
OAS3	ALYREF
OAS3	MAF
OAS3	LMO2
OAS3	HAGHL
OAS3	HOXB3
OAS3	PPP1CA
OAS3	C11orf84
OAS3	CCM2
OAS3	HRAS
OAS3	ZFYVE21
OAS3	UBE2M
OAS3	C11orf68
OAS3	RAB12
OAS3	TAF5L
OAS3	TRIP10
OAS3	ECHS1
OAS3	LIMCH1
OAS3	AES
OAS3	AGTRAP
OAS3	AGAP1
OAS3	PPP2CB
OAS3	MPND
OAS3	KIAA2013
OAS3	PRELID2
OAS3	CTDNEP1
OAS3	C11orf63
OAS3	NKAIN4
OAS3	ZNF358
OAS3	FGF2
OAS3	PRR5
OAS3	CDV3
OAS3	CHCHD4
OAS3	FOXD1
OAS3	KHSRP
OAS3	ILK
OAS3	SEPTIN3
OAS3	ANKRD65
OAS3	OLFM1
OAS3	B4GALT2
OAS3	SSSCA1
OAS3	FAM89B
OAS3	CSNK1E
OAS3	PABPN1
OAS3	CMTM4
OAS3	PHF10
OAS3	INO80B
OAS3	CYHR1
OAS3	FBLL1
OAS3	SLC25A10
OAS3	TCF15
OAS3	NT5M
OAS3	DRD4
OAS3	CACNG8
OAS3	PTF1A
OAS3	NADK2
OAS3	SERINC2
OAS3	IFNGR2
OAS3	CRIP2
OAS3	GIPC1
OASL	CRIP2
OASL	GIPC1
OASL	MAPK3
OASL	CAPNS1
OASL	ACOT7
OASL	METRNL
OASL	NT5DC2
OASL	TGIF1
OASL	GPI
OASL	RAN
OASL	LMO2
OASL	TUBB6
OASL	HAGHL
OASL	PPP1CA
OASL	C11orf84
OASL	CCM2
OASL	HRAS
OASL	ZFYVE21
OASL	UBE2M
OASL	TPRG1L
OASL	C11orf68
OASL	SSBP3
OASL	RAB12
OASL	TAF5L
OASL	TRIP10
OASL	ECHS1
OASL	LIMCH1
OASL	AES
OASL	AGAP1
OASL	PPP2CB
OASL	SAMD1
OASL	MPND
OASL	KIAA2013
OASL	CTDNEP1
OASL	C11orf63
OASL	NKAIN4
OASL	ZNF358
OASL	PRR5
OASL	CDV3
OASL	FOXD1
OASL	CHST12
OASL	KHSRP
OASL	ILK
OASL	SEPTIN3
OASL	OLFM1
OASL	B4GALT2
OASL	SSSCA1
OASL	CSNK1E
OASL	PABPN1
OASL	GRASP
OASL	ADRA2C
OASL	CMTM4
OASL	PHF10
OASL	INO80B
OASL	CYHR1
OASL	FBLL1
OASL	SLC25A10
OASL	STK25
OASL	SDCCAG3
OASL	SULT4A1
OASL	TCF15
OASL	NT5M
OASL	CACNG8
OASL	PTF1A
OASL	GALR3
OASL	CYBA
OASL	GIPC1
OASL	MAPK3
OASL	CAPNS1
P4HB	ACOT7
P4HB	METRNL
P4HB	NT5DC2
P4HB	FAM19A5
P4HB	TGIF1
P4HB	RAN
P4HB	ALYREF
P4HB	MAF
P4HB	LMO2
P4HB	HAGHL
P4HB	HOXB3
P4HB	PPP1CA
P4HB	C11orf84
P4HB	CCM2
P4HB	HRAS
P4HB	ZFYVE21
P4HB	UBE2M
P4HB	NRGN
P4HB	C11orf68
P4HB	RAB12
P4HB	TAF5L
P4HB	TRIP10
P4HB	ECHS1
P4HB	RAB43
P4HB	LIMCH1
P4HB	AES
P4HB	AGTRAP
P4HB	PPP2CB
P4HB	CLEC3B
P4HB	MPND
P4HB	PRELID2
P4HB	NKAIN4
P4HB	ZNF358
P4HB	FGF2
P4HB	PRR5
P4HB	CDV3
P4HB	CHCHD4
P4HB	FOXD1
P4HB	ILK
P4HB	SEPTIN3
P4HB	ANKRD65
P4HB	OLFM1
P4HB	B4GALT2
P4HB	SSSCA1
P4HB	FAM89B
P4HB	CSNK1E
P4HB	PABPN1
P4HB	CMTM4
P4HB	PHF10
P4HB	INO80B
P4HB	CYHR1
P4HB	FBLL1
P4HB	TCF15
P4HB	NT5M
P4HB	DRD4
P4HB	CACNG8
P4HB	PTF1A
P4HB	GALR3
P4HB	CYBA
P4HB	CRIP2
P4HB	GIPC1
P4HB	MAPK3
PAIP2B	ACOT7
PAIP2B	PXDC1
PAIP2B	TGIF1
PAIP2B	GPI
PAIP2B	CCND3
PAIP2B	MAF
PAIP2B	PKDCC
PAIP2B	TFEB
PAIP2B	PCSK6
PAIP2B	TUBB6
PAIP2B	EFNA1
PAIP2B	C11orf84
PAIP2B	WSB2
PAIP2B	TPRG1L
PAIP2B	SSBP3
PAIP2B	RAB12
PAIP2B	HECA
PAIP2B	TRIP10
PAIP2B	LZTS2
PAIP2B	TNK2
PAIP2B	NRG3
PAIP2B	SNX24
PAIP2B	ACTG1
PAIP2B	FAM220A
PAIP2B	ABL1
PAIP2B	BCL3
PAIP2B	SLC15A4
PAIP2B	ARMC10
PAIP2B	CERS2
PAIP2B	AGAP1
PAIP2B	PPP2CB
PAIP2B	KIAA2013
PAIP2B	SH3BP2
PAIP2B	PIP4K2B
PAIP2B	C11orf63
PAIP2B	ZNF358
PAIP2B	PRR5
PAIP2B	FOXD1
PAIP2B	UBP1
PAIP2B	KHSRP
PAIP2B	CIC
PAIP2B	SEPTIN3
PAIP2B	TXNRD2
PAIP2B	CBX4
PAIP2B	MBD2
PAIP2B	B4GALT2
PAIP2B	CSNK1E
PAIP2B	PABPN1
PAIP2B	JAG2
PAIP2B	GGA1
PAIP2B	LFNG
PAIP2B	MXI1
PAIP2B	EXOC3
PAIP2B	ST6GALNAC6
PAIP2B	CYHR1
PAIP2B	FBLL1
PAIP2B	ST7
PAIP2B	PAPD7
PAIP2B	SMARCD3
PAIP2B	LRRC10B
PAIP2B	SLC25A10
PAIP2B	SDCCAG3
PAIP2B	KCNF1
PAIP2B	SULT4A1
PAIP2B	TCF15
PAIP2B	PURG
PAIP2B	POU3F1
PAIP2B	PTF1A
PAIP2B	NRTN
PAIP2B	MAP6D1
PAIP2B	GALR3
PAIP2B	CYBA
PAIP2B	GIPC1
PARP4	CAPNS1
PARP4	METRNL
PARP4	NT5DC2
PARP4	DYNLL1
PARP4	RAN
PARP4	ALYREF
PARP4	UBALD2
PARP4	MAF
PARP4	HMGB1
PARP4	H2AFV
PARP4	HAGHL
PARP4	HOXB3
PARP4	PPP1CA
PARP4	2002-03-01
PARP4	HRAS
PARP4	ZFYVE21
PARP4	UBE2M
PARP4	NRGN
PARP4	C11orf68
PARP4	SAP30
PARP4	ANAPC11
PARP4	MSANTD3
PARP4	TAF5L
PARP4	LIMCH1
PARP4	AES
PARP4	AGTRAP
PARP4	PPP2CB
PARP4	FAM58A
PARP4	CLEC3B
PARP4	MPND
PARP4	PRELID2
PARP4	NKAIN4
PARP4	FGF2
PARP4	PRR5
PARP4	CDV3
PARP4	CHCHD4
PARP4	GSTZ1
PARP4	SEPTIN3
PARP4	CBX4
PARP4	MBD2
PARP4	OLFM1
PARP4	SSSCA1
PARP4	FAM89B
PARP4	CSNK1E
PARP4	INAFM1
PARP4	PQLC1
PARP4	MZT2B
PARP4	CMTM4
PARP4	PHF10
PARP4	INO80B
PARP4	FBLL1
PARP4	TCF15
PARP4	NT5M
PARP4	CACNG8
PARP4	PTF1A
PARP4	SFRP5
PARP4	NADK2
PARP4	SERINC2
PARP4	IFNGR2
PARP4	CRIP2
PDCD4	GIPC1
PDCD4	MAPK3
PDCD4	CAPNS1
PDCD4	ACOT7
PDCD4	METRNL
PDCD4	NT5DC2
PDCD4	TGIF1
PDCD4	GPI
PDCD4	RAN
PDCD4	LMO2
PDCD4	TUBB6
PDCD4	HAGHL
PDCD4	PPP1CA
PDCD4	C11orf84
PDCD4	CCM2
PDCD4	HRAS
PDCD4	ZFYVE21
PDCD4	UBE2M
PDCD4	TPRG1L
PDCD4	C11orf68
PDCD4	SSBP3
PDCD4	RAB12
PDCD4	TAF5L
PDCD4	TRIP10
PDCD4	ECHS1
PDCD4	AES
PDCD4	AGAP1
PDCD4	PPP2CB
PDCD4	SAMD1
PDCD4	MPND
PDCD4	KIAA2013
PDCD4	CTDNEP1
PDCD4	C11orf63
PDCD4	NKAIN4
PDCD4	ZNF358
PDCD4	PRR5
PDCD4	FOXD1
PDCD4	UBP1
PDCD4	CHST12
PDCD4	KHSRP
PDCD4	ILK
PDCD4	SEPTIN3
PDCD4	OLFM1
PDCD4	B4GALT2
PDCD4	SSSCA1
PDCD4	CSNK1E
PDCD4	PABPN1
PDCD4	C7orf50
PDCD4	GRASP
PDCD4	ADRA2C
PDCD4	CMTM4
PDCD4	PHF10
PDCD4	INO80B
PDCD4	CYHR1
PDCD4	FBLL1
PDCD4	ST7
PDCD4	SLC25A10
PDCD4	STK25
PDCD4	SDCCAG3
PDCD4	SULT4A1
PDCD4	TCF15
PDCD4	NT5M
PDCD4	DPP6
PDCD4	POU3F1
PDCD4	PTF1A
PDCD4	MAP6D1
PDCD4	GALR3
PDCD4	CYBA
PDCD4	GIPC1
PDCD4	HIPK2
PDCD4	MYB
PDCD4	CAPNS1
PRDX1	CAPNS1
PRDX1	ACOT7
PRDX1	METRNL
PRDX1	NT5DC2
PRDX1	FAM19A5
PRDX1	TGIF1
PRDX1	RAN
PRDX1	ALYREF
PRDX1	MAF
PRDX1	LMO2
PRDX1	HAGHL
PRDX1	HOXB3
PRDX1	PPP1CA
PRDX1	C11orf84
PRDX1	CCM2
PRDX1	HRAS
PRDX1	ZFYVE21
PRDX1	UBE2M
PRDX1	TPRG1L
PRDX1	C11orf68
PRDX1	RAB12
PRDX1	TAF5L
PRDX1	TRIP10
PRDX1	ECHS1
PRDX1	RAB43
PRDX1	LIMCH1
PRDX1	AES
PRDX1	AGTRAP
PRDX1	AGAP1
PRDX1	PPP2CB
PRDX1	MPND
PRDX1	PRELID2
PRDX1	CTDNEP1
PRDX1	C11orf63
PRDX1	NKAIN4
PRDX1	ZNF358
PRDX1	FGF2
PRDX1	PRR5
PRDX1	CDV3
PRDX1	CHCHD4
PRDX1	FOXD1
PRDX1	KHSRP
PRDX1	ILK
PRDX1	SEPTIN3
PRDX1	ANKRD65
PRDX1	OLFM1
PRDX1	B4GALT2
PRDX1	SSSCA1
PRDX1	FAM89B
PRDX1	CSNK1E
PRDX1	PABPN1
PRDX1	CMTM4
PRDX1	PHF10
PRDX1	INO80B
PRDX1	CYHR1
PRDX1	FBLL1
PRDX1	TCF15
PRDX1	NT5M
PRDX1	DRD4
PRDX1	CACNG8
PRDX1	PTF1A
PRDX1	NADK2
PRDX1	GALR3
PRDX1	SERINC2
PRDX1	IFNGR2
PRDX1	CRIP2
RCC2	GIPC1
RCC2	MAPK3
RCC2	CAPNS1
RCC2	ACOT7
RCC2	METRNL
RCC2	NT5DC2
RCC2	TGIF1
RCC2	GPI
RCC2	RAN
RCC2	LMO2
RCC2	HAGHL
RCC2	PPP1CA
RCC2	C11orf84
RCC2	CCM2
RCC2	HRAS
RCC2	ZFYVE21
RCC2	UBE2M
RCC2	TPRG1L
RCC2	C11orf68
RCC2	SSBP3
RCC2	RAB12
RCC2	TAF5L
RCC2	TRIP10
RCC2	ECHS1
RCC2	LIMCH1
RCC2	AES
RCC2	AGAP1
RCC2	PPP2CB
RCC2	MPND
RCC2	KIAA2013
RCC2	CTDNEP1
RCC2	C11orf63
RCC2	NKAIN4
RCC2	ZNF358
RCC2	PRR5
RCC2	CDV3
RCC2	FOXD1
RCC2	UBP1
RCC2	KHSRP
RCC2	ILK
RCC2	SEPTIN3
RCC2	CBX4
RCC2	OLFM1
RCC2	B4GALT2
RCC2	SSSCA1
RCC2	CSNK1E
RCC2	PABPN1
RCC2	GRASP
RCC2	ADRA2C
RCC2	CMTM4
RCC2	PHF10
RCC2	INO80B
RCC2	CYHR1
RCC2	FBLL1
RCC2	ST7
RCC2	SLC25A10
RCC2	SDCCAG3
RCC2	SULT4A1
RCC2	TCF15
RCC2	NT5M
RCC2	POU3F1
RCC2	PTF1A
RCC2	MAP6D1
RCC2	GALR3
RCC2	CYBA
RCC2	GIPC1
RCC2	CAPNS1
RNASE1	METRNL
RNASE1	NT5DC2
RNASE1	DYNLL1
RNASE1	RAN
RNASE1	ALYREF
RNASE1	MAF
RNASE1	HMGB1
RNASE1	H2AFV
RNASE1	HAGHL
RNASE1	HOXB3
RNASE1	PPP1CA
RNASE1	CCM2
RNASE1	HRAS
RNASE1	ZFYVE21
RNASE1	UBE2M
RNASE1	NRGN
RNASE1	C11orf68
RNASE1	SAP30
RNASE1	ANAPC11
RNASE1	MSANTD3
RNASE1	TAF5L
RNASE1	ECHS1
RNASE1	LIMCH1
RNASE1	AES
RNASE1	AGTRAP
RNASE1	PPP2CB
RNASE1	FAM58A
RNASE1	CLEC3B
RNASE1	MPND
RNASE1	PRELID2
RNASE1	NKAIN4
RNASE1	FGF2
RNASE1	PRR5
RNASE1	CDV3
RNASE1	CHCHD4
RNASE1	GSTZ1
RNASE1	SEPTIN3
RNASE1	CBX4
RNASE1	MBD2
RNASE1	ANKRD65
RNASE1	OLFM1
RNASE1	SSSCA1
RNASE1	FAM89B
RNASE1	CSNK1E
RNASE1	PQLC1
RNASE1	CMTM4
RNASE1	PHF10
RNASE1	INO80B
RNASE1	CYHR1
RNASE1	FBLL1
RNASE1	TCF15
RNASE1	NT5M
RNASE1	DRD4
RNASE1	CACNG8
RNASE1	PTF1A
RNASE1	GALR3
RNASE1	CYBA
RNASE1	GIPC1
RNASE1	MAPK3
RNASE1	CAPNS1
RNASEL	ACOT7
RNASEL	METRNL
RNASEL	NT5DC2
RNASEL	DYNLL1
RNASEL	RAN
RNASEL	ALYREF
RNASEL	MAF
RNASEL	HMGB1
RNASEL	H2AFV
RNASEL	HAGHL
RNASEL	HOXB3
RNASEL	PPP1CA
RNASEL	CCM2
RNASEL	HRAS
RNASEL	ZFYVE21
RNASEL	UBE2M
RNASEL	NRGN
RNASEL	C11orf68
RNASEL	SAP30
RNASEL	RAB12
RNASEL	TAF5L
RNASEL	ECHS1
RNASEL	LIMCH1
RNASEL	AES
RNASEL	AGTRAP
RNASEL	PPP2CB
RNASEL	FAM58A
RNASEL	CLEC3B
RNASEL	MPND
RNASEL	PRELID2
RNASEL	NKAIN4
RNASEL	ZNF358
RNASEL	FGF2
RNASEL	PRR5
RNASEL	CDV3
RNASEL	CHCHD4
RNASEL	FOXD1
RNASEL	GSTZ1
RNASEL	SEPTIN3
RNASEL	MBD2
RNASEL	ANKRD65
RNASEL	OLFM1
RNASEL	SSSCA1
RNASEL	FAM89B
RNASEL	CSNK1E
RNASEL	PQLC1
RNASEL	CMTM4
RNASEL	PHF10
RNASEL	INO80B
RNASEL	CYHR1
RNASEL	FBLL1
RNASEL	TCF15
RNASEL	NT5M
RNASEL	DRD4
RNASEL	CACNG8
RNASEL	PTF1A
RNASEL	GALR3
RNASEL	CYBA
RNASEL	CRIP2
RNASEL	GIPC1
RNASEL	MAPK3
RUVBL1	CAPNS1
RUVBL1	ACOT7
RUVBL1	METRNL
RUVBL1	NT5DC2
RUVBL1	TGIF1
RUVBL1	RAN
RUVBL1	ALYREF
RUVBL1	MAF
RUVBL1	LMO2
RUVBL1	HAGHL
RUVBL1	HOXB3
RUVBL1	PPP1CA
RUVBL1	C11orf84
RUVBL1	CCM2
RUVBL1	HRAS
RUVBL1	ZFYVE21
RUVBL1	UBE2M
RUVBL1	TPRG1L
RUVBL1	C11orf68
RUVBL1	SSBP3
RUVBL1	RAB12
RUVBL1	TAF5L
RUVBL1	TRIP10
RUVBL1	ECHS1
RUVBL1	LIMCH1
RUVBL1	AES
RUVBL1	AGAP1
RUVBL1	PPP2CB
RUVBL1	MPND
RUVBL1	KIAA2013
RUVBL1	PRELID2
RUVBL1	CTDNEP1
RUVBL1	C11orf63
RUVBL1	NKAIN4
RUVBL1	ZNF358
RUVBL1	FGF2
RUVBL1	PRR5
RUVBL1	CDV3
RUVBL1	CHCHD4
RUVBL1	FOXD1
RUVBL1	KHSRP
RUVBL1	ILK
RUVBL1	SEPTIN3
RUVBL1	OLFM1
RUVBL1	B4GALT2
RUVBL1	SSSCA1
RUVBL1	FAM89B
RUVBL1	CSNK1E
RUVBL1	PABPN1
RUVBL1	GRASP
RUVBL1	CMTM4
RUVBL1	PHF10
RUVBL1	INO80B
RUVBL1	CYHR1
RUVBL1	FBLL1
RUVBL1	SLC25A10
RUVBL1	TCF15
RUVBL1	NT5M
RUVBL1	DRD4
RUVBL1	CACNG8
RUVBL1	PTF1A
RUVBL1	GALR3
RUVBL1	CYBA
RUVBL1	CRIP2
RUVBL1	GIPC1
RUVBL1	MAPK3
SIDT2	CAPNS1
SIDT2	ACOT7
SIDT2	METRNL
SIDT2	NT5DC2
SIDT2	FAM19A5
SIDT2	TGIF1
SIDT2	RAN
SIDT2	ALYREF
SIDT2	MAF
SIDT2	LMO2
SIDT2	HAGHL
SIDT2	HOXB3
SIDT2	PPP1CA
SIDT2	C11orf84
SIDT2	CCM2
SIDT2	HRAS
SIDT2	ZFYVE21
SIDT2	UBE2M
SIDT2	TPRG1L
SIDT2	C11orf68
SIDT2	SSBP3
SIDT2	RAB12
SIDT2	TAF5L
SIDT2	TRIP10
SIDT2	ECHS1
SIDT2	LIMCH1
SIDT2	AES
SIDT2	AGAP1
SIDT2	PPP2CB
SIDT2	MPND
SIDT2	KIAA2013
SIDT2	PRELID2
SIDT2	CTDNEP1
SIDT2	C11orf63
SIDT2	NKAIN4
SIDT2	ZNF358
SIDT2	PRR5
SIDT2	CDV3
SIDT2	CHCHD4
SIDT2	FOXD1
SIDT2	KHSRP
SIDT2	ILK
SIDT2	SEPTIN3
SIDT2	OLFM1
SIDT2	B4GALT2
SIDT2	SSSCA1
SIDT2	FAM89B
SIDT2	CSNK1E
SIDT2	PABPN1
SIDT2	GRASP
SIDT2	CMTM4
SIDT2	PHF10
SIDT2	INO80B
SIDT2	CYHR1
SIDT2	FBLL1
SIDT2	SLC25A10
SIDT2	TCF15
SIDT2	NT5M
SIDT2	DRD4
SIDT2	CACNG8
SIDT2	NRTN
SIDT2	MAP6D1
SIDT2	PARD6A
SIDT2	GALR3
SIDT2	CYBA
SIDT2	ACTB
SIDT2	GAPDH
SIDT2	UCHL1
SIDT2	HTT
SIDT2	GIPC1
SNRPD1	ACOT7
SNRPD1	METRNL
SNRPD1	NT5DC2
SNRPD1	FAM19A5
SNRPD1	TGIF1
SNRPD1	RAN
SNRPD1	ALYREF
SNRPD1	MAF
SNRPD1	LMO2
SNRPD1	H2AFV
SNRPD1	HAGHL
SNRPD1	HOXB3
SNRPD1	PPP1CA
SNRPD1	C11orf84
SNRPD1	CCM2
SNRPD1	HRAS
SNRPD1	ZFYVE21
SNRPD1	UBE2M
SNRPD1	NRGN
SNRPD1	C11orf68
SNRPD1	RAB12
SNRPD1	TAF5L
SNRPD1	TRIP10
SNRPD1	ECHS1
SNRPD1	RAB43
SNRPD1	LIMCH1
SNRPD1	AES
SNRPD1	AGTRAP
SNRPD1	PPP2CB
SNRPD1	FAM58A
SNRPD1	CLEC3B
SNRPD1	MPND
SNRPD1	PRELID2
SNRPD1	NKAIN4
SNRPD1	ZNF358
SNRPD1	FGF2
SNRPD1	PRR5
SNRPD1	CDV3
SNRPD1	CHCHD4
SNRPD1	GSTZ1
SNRPD1	ILK
SNRPD1	SEPTIN3
SNRPD1	ANKRD65
SNRPD1	OLFM1
SNRPD1	B4GALT2
SNRPD1	SSSCA1
SNRPD1	FAM89B
SNRPD1	CSNK1E
SNRPD1	PABPN1
SNRPD1	CMTM4
SNRPD1	PHF10
SNRPD1	INO80B
SNRPD1	CYHR1
SNRPD1	FBLL1
SNRPD1	TCF15
SNRPD1	NT5M
SNRPD1	DRD4
SNRPD1	CACNG8
SNRPD1	PTF1A
SNRPD1	GALR3
SNRPD1	CYBA
SNRPD1	CRIP2
SNRPD1	GIPC1
SNRPD1	MAPK3
TEP1	CDK2AP1
TEP1	CAPNS1
TEP1	DYNLL1
TEP1	ALYREF
TEP1	UBALD2
TEP1	MAF
TEP1	HMGB1
TEP1	H2AFV
TEP1	HAGHL
TEP1	HOXB3
TEP1	PPP1CA
TEP1	2002-03-01
TEP1	HRAS
TEP1	ZFYVE21
TEP1	NRGN
TEP1	C11orf68
TEP1	SAP30
TEP1	ANAPC11
TEP1	MSANTD3
TEP1	TAF5L
TEP1	AES
TEP1	NMB
TEP1	PPP2CB
TEP1	FAM58A
TEP1	CLEC3B
TEP1	MPND
TEP1	PRELID2
TEP1	FGF2
TEP1	CDV3
TEP1	GSTZ1
TEP1	CBX4
TEP1	MBD2
TEP1	OLFM1
TEP1	SSSCA1
TEP1	FAM89B
TEP1	CSNK1E
TEP1	CMC4
TEP1	INAFM1
TEP1	PQLC1
TEP1	MZT2B
TEP1	CMTM4
TEP1	LFNG
TEP1	PHF10
TEP1	INO80B
TEP1	PDCD2
TEP1	FBLL1
TEP1	LY6K
TEP1	CACNG6
TEP1	TCF15
TEP1	CACNG8
TEP1	PTF1A
TEP1	GALR3
TEP1	CYBA
TEP1	CRIP2
TEP1	GIPC1
TEP1	MAPK3
TEP1	MVP
ZC3HAV1	CAPNS1
ZC3HAV1	ACOT7
ZC3HAV1	METRNL
ZC3HAV1	NT5DC2
ZC3HAV1	FAM19A5
ZC3HAV1	TGIF1
ZC3HAV1	RAN
ZC3HAV1	ALYREF
ZC3HAV1	MAF
ZC3HAV1	LMO2
ZC3HAV1	HAGHL
ZC3HAV1	HOXB3
ZC3HAV1	PPP1CA
ZC3HAV1	C11orf84
ZC3HAV1	CCM2
ZC3HAV1	HRAS
ZC3HAV1	ZFYVE21
ZC3HAV1	UBE2M
ZC3HAV1	NRGN
ZC3HAV1	C11orf68
ZC3HAV1	RAB12
ZC3HAV1	TAF5L
ZC3HAV1	TRIP10
ZC3HAV1	ECHS1
ZC3HAV1	LIMCH1
ZC3HAV1	AES
ZC3HAV1	AGTRAP
ZC3HAV1	PPP2CB
ZC3HAV1	MPND
ZC3HAV1	KIAA2013
ZC3HAV1	PRELID2
ZC3HAV1	C11orf63
ZC3HAV1	NKAIN4
ZC3HAV1	ZNF358
ZC3HAV1	FGF2
ZC3HAV1	PRR5
ZC3HAV1	CDV3
ZC3HAV1	CHCHD4
ZC3HAV1	FOXD1
ZC3HAV1	KHSRP
ZC3HAV1	ILK
ZC3HAV1	SEPTIN3
ZC3HAV1	ANKRD65
ZC3HAV1	OLFM1
ZC3HAV1	B4GALT2
ZC3HAV1	SSSCA1
ZC3HAV1	FAM89B
ZC3HAV1	CSNK1E
ZC3HAV1	PABPN1
ZC3HAV1	CMTM4
ZC3HAV1	PHF10
ZC3HAV1	INO80B
ZC3HAV1	CYHR1
ZC3HAV1	FBLL1
ZC3HAV1	TCF15
ZC3HAV1	NT5M
ZC3HAV1	DRD4
ZC3HAV1	CACNG8
ZC3HAV1	PTF1A
ZC3HAV1	MAP6D1
ZC3HAV1	GALR3
ZC3HAV1	CYBA
ZC3HAV1	GIPC1
ZC3HAV1	CAPNS1
ZNFX1	METRNL
ZNFX1	NT5DC2
ZNFX1	DYNLL1
ZNFX1	RAN
ZNFX1	ALYREF
ZNFX1	MAF
ZNFX1	HMGB1
ZNFX1	H2AFV
ZNFX1	HAGHL
ZNFX1	HOXB3
ZNFX1	PPP1CA
ZNFX1	CCM2
ZNFX1	HRAS
ZNFX1	ZFYVE21
ZNFX1	UBE2M
ZNFX1	NRGN
ZNFX1	C11orf68
ZNFX1	SAP30
ZNFX1	ANAPC11
ZNFX1	MSANTD3
ZNFX1	TAF5L
ZNFX1	ECHS1
ZNFX1	LIMCH1
ZNFX1	AES
ZNFX1	AGTRAP
ZNFX1	PPP2CB
ZNFX1	FAM58A
ZNFX1	CLEC3B
ZNFX1	MPND
ZNFX1	PRELID2
ZNFX1	NKAIN4
ZNFX1	ZNF358
ZNFX1	FGF2
ZNFX1	PRR5
ZNFX1	CDV3
ZNFX1	CHCHD4
ZNFX1	GSTZ1
ZNFX1	SEPTIN3
ZNFX1	CBX4
ZNFX1	MBD2
ZNFX1	ANKRD65
ZNFX1	OLFM1
ZNFX1	SSSCA1
ZNFX1	FAM89B
ZNFX1	CSNK1E
ZNFX1	INAFM1
ZNFX1	PQLC1
ZNFX1	CMTM4
ZNFX1	PHF10
ZNFX1	INO80B
ZNFX1	CYHR1
ZNFX1	FBLL1
ZNFX1	TCF15
ZNFX1	NT5M
ZNFX1	CACNG8
ZNFX1	FBLL1
ZNFX1	TCF15
ZNFX1	CSNK1E
ZNFX1	PPP1CA
ZNFX1	AES
ZNFX1	SSSCA1
