# Supplementary material for: Identification of Key Deregulated RNA-Binding Proteins in Pancreatic Cancer by Meta-Analysis and Prediction of Their Role as Modulators of Oncogenesis
Source: Front Cell Dev Biol. 2021 Nov 29;9:713852. doi: 10.3389/fcell.2021.713852 (PMC8667787; doi:10.3389/fcell.2021.713852)
Supplement: Supplementary file 12 [file Table7.XLSX]

## Sheet: UP TARGET GO
ONTOLOGY	ID	Description	GeneRatio	BgRatio	pvalue	p.adjust	qvalue	geneID	Count
BP	GO:0060485	mesenchyme development	22/297	224/11561	6.90843e-08	0.00012592	9.74118e-05	BMP2/EFNA1/FN1/FOXA1/FOXD1/GCNT2/HIF1A/HMGA2/MAPK3/MEF2C/MYC/OLFM1/PDPN/PTEN/SEMA3A/SMAD2/SMAD3/SNAI2/STAT1/TCF15/TGFBR2/ZFP36L1	22
BP	GO:0071900	regulation of protein serine/threonine kinase activity	32/297	436/11561	8.18833e-08	0.00012592	9.74118e-05	ABL1/ACTB/APC/BMP2/CCND1/CCND3/CCNH/DRD4/EIF2AK2/FGF2/GADD45A/HMGA2/HRAS/IGF1R/ILK/IQGAP1/KRAS/MAP2K1/MAPK3/MST1R/NF1/PRKAG2/PTEN/RAF1/RHOA/TAOK1/THBS1/TLR6/TNF/TRIB3/UCHL1/VEGFA	32
BP	GO:0045860	positive regulation of protein kinase activity	33/297	460/11561	8.69024e-08	0.00012592	9.74118e-05	ABL1/ADRA2C/BMP2/CCND1/CCND3/CDC25B/CENPE/DRD4/EFNA1/EIF2AK2/FGF2/GADD45A/HMGA2/HRAS/ILK/IQGAP1/KRAS/MAP2K1/MAPK3/MAPKAP1/MST1R/PRKAG2/PRR5/RAF1/RELN/RHOA/TAOK1/TGFBR2/THBS1/TLR3/TLR6/TNF/VEGFA	33
BP	GO:0034248	regulation of cellular amide metabolic process	27/297	332/11561	1.15496e-07	0.00012592	9.74118e-05	ATXN2/BCL3/CNOT6/EFNA1/EIF2AK1/EIF2AK2/EIF4A3/EIF4EBP2/ELAVL1/FOXO3/FXR2/GAPDH/GSTZ1/KHSRP/MAPK3/PABPC1/PKM/PPP1CA/PUM1/RELA/RHOA/THBS1/TNF/TP53/TPR/ZFP36/ZFP36L1	27
BP	GO:0010631	epithelial cell migration	23/297	260/11561	2.35151e-07	0.000155608	0.000120379	ABL1/ARF6/EFNA1/FGF2/GADD45A/GIPC1/GPI/HIF1A/HMGB1/MEF2C/MET/MMP9/MYH9/NF1/PAXIP1/PTEN/RAB11A/RHOA/SEMA3A/TGFBR2/THBS1/TNF/VEGFA	23
BP	GO:0090132	epithelium migration	23/297	262/11561	2.69878e-07	0.000155608	0.000120379	ABL1/ARF6/EFNA1/FGF2/GADD45A/GIPC1/GPI/HIF1A/HMGB1/MEF2C/MET/MMP9/MYH9/NF1/PAXIP1/PTEN/RAB11A/RHOA/SEMA3A/TGFBR2/THBS1/TNF/VEGFA	23
BP	GO:0010632	regulation of epithelial cell migration	20/297	204/11561	2.85243e-07	0.000155608	0.000120379	ABL1/ARF6/EFNA1/FGF2/GADD45A/GPI/HIF1A/HMGB1/MEF2C/MET/MMP9/NF1/PTEN/RAB11A/RHOA/SEMA3A/TGFBR2/THBS1/TNF/VEGFA	20
BP	GO:1902895	positive regulation of pri-miRNA transcription by RNA polymerase II	9/297	37/11561	2.85454e-07	0.000155608	0.000120379	BMP2/FGF2/FOS/FOXO3/HIF1A/RELA/SMAD3/TNF/TP53	9
BP	GO:0050678	regulation of epithelial cell proliferation	24/297	287/11561	3.6204e-07	0.000167812	0.00012982	BMP2/BMP6/CCL2/CCND1/CDK6/CLDN1/CYBA/FGF2/HIF1A/HMGB1/HRAS/MEF2C/MYC/NF1/PGR/PTEN/SMAD3/SNAI2/STAT1/THBS1/TNF/VEGFA/ZFP36/ZFP36L1	24
BP	GO:0090130	tissue migration	23/297	268/11561	4.04442e-07	0.000167812	0.00012982	ABL1/ARF6/EFNA1/FGF2/GADD45A/GIPC1/GPI/HIF1A/HMGB1/MEF2C/MET/MMP9/MYH9/NF1/PAXIP1/PTEN/RAB11A/RHOA/SEMA3A/TGFBR2/THBS1/TNF/VEGFA	23
BP	GO:0048732	gland development	29/297	399/11561	4.23283e-07	0.000167812	0.00012982	ABL1/ARF6/AURKA/BMP2/CCND1/CLDN1/FOXA1/HIF1A/HOXB3/HOXB9/HRAS/KRAS/MAP2K1/MAPK3/MET/MSN/NF1/PGR/PKM/PTEN/RAF1/RELA/SEMA3A/SMAD2/SMAD3/SNAI2/TGFBR2/TNF/VEGFA	29
BP	GO:0030335	positive regulation of cell migration	31/297	453/11561	6.18217e-07	0.000204727	0.000158378	ABL1/ACTG1/APC/ARF6/BMP2/CLDN1/FAM89B/FGF2/FN1/GCNT2/GPI/HIF1A/HMGB1/HRAS/IGF1R/ILK/IQGAP1/MAPK3/MET/MMP9/PDPN/RAB11A/RELN/RHOA/SEMA3A/SMAD3/SNAI2/TGFBR2/THBS1/TNF/VEGFA	31
BP	GO:0043410	positive regulation of MAPK cascade	31/297	455/11561	6.79871e-07	0.000204727	0.000158378	ABL1/ADRA2C/BMP2/CCL2/CD44/DRD4/EFNA1/EIF2AK2/FGF2/GADD45A/GCNT2/HIPK2/HMGB1/HRAS/IGF1R/ILK/IQGAP1/KRAS/MAP2K1/MAPK3/MST1R/PTEN/RAF1/SEMA3A/STK25/TAOK1/THBS1/TLR3/TLR6/TNF/VEGFA	31
BP	GO:0048762	mesenchymal cell differentiation	18/297	178/11561	7.2044e-07	0.000204727	0.000158378	BMP2/EFNA1/FN1/FOXA1/GCNT2/HIF1A/HMGA2/MAPK3/MEF2C/OLFM1/PDPN/PTEN/SEMA3A/SMAD2/SMAD3/SNAI2/STAT1/TGFBR2	18
BP	GO:0002009	morphogenesis of an epithelium	31/297	457/11561	7.47191e-07	0.000204727	0.000158378	ABL1/ACTB/ACTG1/AP2B1/BMP2/CD44/FGF2/FOXA1/FOXD1/FRAS1/HIF1A/ILK/JAG2/KRAS/MEF2C/MET/MSN/MYC/PDPN/PGR/PPP1CA/PTEN/RHOA/SEMA3A/SMAD3/SNAI2/STAT1/TCF15/TGFBR2/TNF/VEGFA	31
BP	GO:0010608	posttranscriptional regulation of gene expression	32/297	481/11561	7.51121e-07	0.000204727	0.000158378	ATXN2/BCL3/CNOT6/EIF2AK1/EIF2AK2/EIF4A3/EIF4EBP2/ELAVL1/FOXO3/FUS/FXR2/GAPDH/GCNT2/KHSRP/MAP2K1/MAPK3/PABPC1/PKM/PPP1CA/PUM1/RAN/RC3H2/RHOA/SMAD2/SMAD3/TAF15/THBS1/TNF/TP53/TPR/ZFP36/ZFP36L1	32
BP	GO:0006417	regulation of translation	23/297	282/11561	9.90782e-07	0.000254165	0.000196623	ATXN2/BCL3/CNOT6/EIF2AK1/EIF2AK2/EIF4A3/EIF4EBP2/ELAVL1/FOXO3/FXR2/GAPDH/KHSRP/MAPK3/PABPC1/PKM/PPP1CA/PUM1/RHOA/THBS1/TNF/TPR/ZFP36/ZFP36L1	23
BP	GO:2000147	positive regulation of cell motility	31/297	469/11561	1.29933e-06	0.000314799	0.00024353	ABL1/ACTG1/APC/ARF6/BMP2/CLDN1/FAM89B/FGF2/FN1/GCNT2/GPI/HIF1A/HMGB1/HRAS/IGF1R/ILK/IQGAP1/MAPK3/MET/MMP9/PDPN/RAB11A/RELN/RHOA/SEMA3A/SMAD3/SNAI2/TGFBR2/THBS1/TNF/VEGFA	31
BP	GO:0001667	ameboidal-type cell migration	26/297	359/11561	1.84705e-06	0.000388509	0.000300552	ABL1/ARF6/EFNA1/FGF2/FN1/GADD45A/GIPC1/GPI/HIF1A/HMGB1/ILK/IQGAP1/MEF2C/MET/MMP9/MYH9/NF1/PAXIP1/PTEN/RAB11A/RHOA/SEMA3A/TGFBR2/THBS1/TNF/VEGFA	26
BP	GO:0043535	regulation of blood vessel endothelial cell migration	12/297	86/11561	1.85191e-06	0.000388509	0.000300552	ABL1/EFNA1/FGF2/GADD45A/HIF1A/HMGB1/MEF2C/NF1/RHOA/THBS1/TNF/VEGFA	12
BP	GO:0043542	endothelial cell migration	18/297	190/11561	1.87083e-06	0.000388509	0.000300552	ABL1/EFNA1/FGF2/GADD45A/GIPC1/GPI/HIF1A/HMGB1/MEF2C/MET/MYH9/NF1/PAXIP1/PTEN/RHOA/THBS1/TNF/VEGFA	18
BP	GO:0050673	epithelial cell proliferation	25/297	339/11561	2.12194e-06	0.00040272	0.000311545	BMP2/BMP6/CCL2/CCND1/CDK6/CLDN1/CYBA/FGF2/HIF1A/HMGB1/HRAS/MAP2K1/MEF2C/MYC/NF1/PGR/PTEN/SMAD3/SNAI2/STAT1/THBS1/TNF/VEGFA/ZFP36/ZFP36L1	25
BP	GO:0040017	positive regulation of locomotion	31/297	481/11561	2.21073e-06	0.00040272	0.000311545	ABL1/ACTG1/APC/ARF6/BMP2/CLDN1/FAM89B/FGF2/FN1/GCNT2/GPI/HIF1A/HMGB1/HRAS/IGF1R/ILK/IQGAP1/MAPK3/MET/MMP9/PDPN/RAB11A/RELN/RHOA/SEMA3A/SMAD3/SNAI2/TGFBR2/THBS1/TNF/VEGFA	31
BP	GO:0051098	regulation of binding	24/297	318/11561	2.28305e-06	0.00040272	0.000311545	ABL1/ACTB/AURKA/BCL3/BMP2/CSNK1E/EIF4A3/HIPK2/HMGA2/HMGB1/LFNG/MAPK3/MBD2/MET/MMP9/PCBD1/PPP1CA/PPP2CB/RAN/SMAD2/SMAD3/SMARCD3/TMBIM6/TRIB3	24
BP	GO:0051272	positive regulation of cellular component movement	31/297	482/11561	2.30864e-06	0.00040272	0.000311545	ABL1/ACTG1/APC/ARF6/BMP2/CLDN1/FAM89B/FGF2/FN1/GCNT2/GPI/HIF1A/HMGB1/HRAS/IGF1R/ILK/IQGAP1/MAPK3/MET/MMP9/PDPN/RAB11A/RELN/RHOA/SEMA3A/SMAD3/SNAI2/TGFBR2/THBS1/TNF/VEGFA	31
BP	GO:1902893	regulation of pri-miRNA transcription by RNA polymerase II	9/297	47/11561	2.49503e-06	0.000418493	0.000323747	BMP2/FGF2/FOS/FOXO3/HIF1A/RELA/SMAD3/TNF/TP53	9
BP	GO:0090092	regulation of transmembrane receptor protein serine/threonine kinase signaling pathway	18/297	196/11561	2.9249e-06	0.000457766	0.00035413	ABL1/BMP2/BMP6/FAM89B/FOXD1/GIPC1/HIPK2/ILK/NEO1/PCSK6/PEG10/SMAD2/SMAD3/SPTBN1/TGFBR2/THBS1/TP53/XIAP	18
BP	GO:0072091	regulation of stem cell proliferation	10/297	61/11561	3.04408e-06	0.000457766	0.00035413	EIF2AK2/HIF1A/HMGA2/NF1/PDCD2/SMARCD3/SNAI2/TP53/VEGFA/ZFP36L1	10
BP	GO:0150116	regulation of cell-substrate junction organization	10/297	61/11561	3.04408e-06	0.000457766	0.00035413	ABL1/ACTG1/ARF6/IQGAP1/LIMCH1/PTEN/RHOA/SMAD3/THBS1/VEGFA	10
BP	GO:0007178	transmembrane receptor protein serine/threonine kinase signaling pathway	22/297	280/11561	3.17896e-06	0.000462115	0.000357494	ABL1/BMP2/BMP6/FAM89B/FOS/FOXD1/GCNT2/GIPC1/HIPK2/ILK/MAPK3/NEO1/PCSK6/PEG10/RHOA/SMAD2/SMAD3/SPTBN1/TGFBR2/THBS1/TP53/XIAP	22
BP	GO:0061614	pri-miRNA transcription by RNA polymerase II	9/297	49/11561	3.5959e-06	0.000505862	0.000391337	BMP2/FGF2/FOS/FOXO3/HIF1A/RELA/SMAD3/TNF/TP53	9
BP	GO:0030323	respiratory tube development	16/297	162/11561	4.10239e-06	0.000553774	0.000428401	CIC/EPAS1/FGF2/FOXA1/HECA/KRAS/MAP2K1/MAPK3/PDPN/PGR/PPP1CA/RC3H2/SMAD2/TGFBR2/TNF/VEGFA	16
BP	GO:0043534	blood vessel endothelial cell migration	13/297	109/11561	4.19045e-06	0.000553774	0.000428401	ABL1/EFNA1/FGF2/GADD45A/HIF1A/HMGB1/MEF2C/MYH9/NF1/RHOA/THBS1/TNF/VEGFA	13
BP	GO:0043393	regulation of protein binding	17/297	182/11561	4.39942e-06	0.00056429	0.000436536	ABL1/ACTB/AURKA/BMP2/CSNK1E/HIPK2/LFNG/MAPK3/MET/MMP9/PCBD1/PPP1CA/PPP2CB/RAN/SMARCD3/TMBIM6/TRIB3	17
BP	GO:0061138	morphogenesis of a branching epithelium	16/297	164/11561	4.81299e-06	0.000599699	0.000463929	ABL1/BMP2/FGF2/FOXA1/FOXD1/ILK/KRAS/MET/MYC/PGR/PPP1CA/SEMA3A/SNAI2/TGFBR2/TNF/VEGFA	16
BP	GO:0043281	regulation of cysteine-type endopeptidase activity involved in apoptotic process	17/297	185/11561	5.48976e-06	0.000652148	0.000504504	BIRC5/CD44/DNAJB6/HIP1/HMGB1/HSPD1/MAPT/MMP9/MYC/PDCD2/RAF1/RHOA/SMAD3/THBS1/TNF/VEGFA/XIAP	17
BP	GO:0070997	neuron death	23/297	312/11561	5.53302e-06	0.000652148	0.000504504	ABL1/AP2B1/BCL2L1/CCL2/FOS/FOXO3/GAPDH/HIF1A/HIPK2/HRAS/HSPD1/ILK/KRAS/MAPT/MEF2C/MYB/NF1/RHOA/TLR6/TNF/TP53/UBE2M/XIAP	23
BP	GO:0071902	positive regulation of protein serine/threonine kinase activity	22/297	293/11561	6.63174e-06	0.000750471	0.000580567	BMP2/CCND1/CCND3/DRD4/EIF2AK2/FGF2/GADD45A/HMGA2/HRAS/ILK/IQGAP1/KRAS/MAP2K1/MAPK3/MST1R/RAF1/RHOA/TAOK1/THBS1/TLR6/TNF/VEGFA	22
BP	GO:1904019	epithelial cell apoptotic process	12/297	97/11561	6.71139e-06	0.000750471	0.000580567	ABL1/ANGPTL4/ARF6/BCL2L1/CCL2/FOXO3/JAG2/TGFBR2/THBS1/TNF/ZFP36/ZFP36L1	12
BP	GO:0001837	epithelial to mesenchymal transition	13/297	114/11561	6.92395e-06	0.000754884	0.000583981	BMP2/EFNA1/FOXA1/GCNT2/HIF1A/HMGA2/OLFM1/PDPN/PTEN/SMAD2/SMAD3/SNAI2/TGFBR2	13
BP	GO:0001666	response to hypoxia	23/297	317/11561	7.19797e-06	0.000765618	0.000592284	ANGPTL4/BMP2/CYBA/EPAS1/FOXO3/HIF1A/HIPK2/HSPD1/LDHA/MYB/MYC/NF1/PKM/PTEN/RAF1/RHOA/SMAD3/TGFBR2/THBS1/TMBIM6/TP53/VEGFA/ZFP36L1	23
BP	GO:0043405	regulation of MAP kinase activity	22/297	295/11561	7.39451e-06	0.000767797	0.00059397	BMP2/DRD4/EIF2AK2/FGF2/GADD45A/HRAS/IGF1R/ILK/IQGAP1/KRAS/MAP2K1/MAPK3/MST1R/NF1/RAF1/TAOK1/THBS1/TLR6/TNF/TRIB3/UCHL1/VEGFA	22
BP	GO:0045930	negative regulation of mitotic cell cycle	21/297	274/11561	7.87201e-06	0.000798369	0.000617621	ABL1/APC/ARID3A/AURKA/BCL2L1/CCL2/CCND1/CDK6/CNOT6/FHL1/GADD45A/HECA/HMGA2/HRAS/PTEN/SMAD3/TAOK1/TNF/TP53/TPR/ZFP36L1	21
BP	GO:0031098	stress-activated protein kinase signaling cascade	20/297	253/11561	8.21528e-06	0.000813775	0.000629539	BMP2/EIF2AK2/GADD45A/HIPK2/HMGB1/HRAS/IGF1R/MAP2K1/MAPK3/MYC/RHOA/SEMA3A/STK25/TAOK1/TLR3/TLR6/TNF/VEGFA/ZFP36/ZFP36L1	20
BP	GO:0001936	regulation of endothelial cell proliferation	13/297	116/11561	8.39713e-06	0.000813775	0.000629539	BMP2/BMP6/CCL2/CYBA/FGF2/HIF1A/HMGB1/MEF2C/NF1/STAT1/THBS1/TNF/VEGFA	13
BP	GO:0048754	branching morphogenesis of an epithelial tube	14/297	134/11561	8.6167e-06	0.0008169	0.000631957	ABL1/BMP2/FGF2/FOXA1/FOXD1/ILK/KRAS/MET/MYC/PGR/PPP1CA/TGFBR2/TNF/VEGFA	14
BP	GO:1901214	regulation of neuron death	21/297	277/11561	9.31039e-06	0.000863885	0.000668305	ABL1/AP2B1/BCL2L1/CCL2/FOS/FOXO3/HIF1A/HIPK2/HRAS/HSPD1/ILK/KRAS/MAPT/MEF2C/MYB/NF1/RHOA/TLR6/TNF/TP53/UBE2M	21
BP	GO:0001763	morphogenesis of a branching structure	16/297	175/11561	1.10771e-05	0.000984199	0.00076138	ABL1/BMP2/FGF2/FOXA1/FOXD1/ILK/KRAS/MET/MYC/PGR/PPP1CA/SEMA3A/SNAI2/TGFBR2/TNF/VEGFA	16
BP	GO:0070482	response to oxygen levels	24/297	349/11561	1.12407e-05	0.000984199	0.00076138	ANGPTL4/BMP2/CYBA/EPAS1/FOXO3/HIF1A/HIPK2/HSPD1/LDHA/MYB/MYC/NF1/PDPN/PKM/PTEN/RAF1/RHOA/SMAD3/TGFBR2/THBS1/TMBIM6/TP53/VEGFA/ZFP36L1	24
BP	GO:0051402	neuron apoptotic process	18/297	216/11561	1.14234e-05	0.000984199	0.00076138	BCL2L1/CCL2/FOXO3/GAPDH/HIF1A/HIPK2/HRAS/HSPD1/ILK/KRAS/MEF2C/MYB/NF1/RHOA/TNF/TP53/UBE2M/XIAP	18
BP	GO:0007050	cell cycle arrest	17/297	196/11561	1.18712e-05	0.000984199	0.00076138	ABL1/APC/ARID3A/AURKA/CCND1/CDK6/CNOT6/GADD45A/HMGA2/HRAS/ILK/MAP2K1/MYC/PRKAG2/SMAD3/THBS1/TP53	17
BP	GO:0032872	regulation of stress-activated MAPK cascade	17/297	196/11561	1.18712e-05	0.000984199	0.00076138	BMP2/EIF2AK2/GADD45A/HIPK2/HMGB1/HRAS/IGF1R/MAP2K1/MAPK3/MYC/SEMA3A/STK25/TAOK1/TLR3/TLR6/TNF/VEGFA	17
BP	GO:0036293	response to decreased oxygen levels	23/297	327/11561	1.19611e-05	0.000984199	0.00076138	ANGPTL4/BMP2/CYBA/EPAS1/FOXO3/HIF1A/HIPK2/HSPD1/LDHA/MYB/MYC/NF1/PKM/PTEN/RAF1/RHOA/SMAD3/TGFBR2/THBS1/TMBIM6/TP53/VEGFA/ZFP36L1	23
BP	GO:0030324	lung development	15/297	158/11561	1.32945e-05	0.00107365	0.00083058	CIC/EPAS1/FGF2/FOXA1/KRAS/MAP2K1/MAPK3/PDPN/PGR/PPP1CA/RC3H2/SMAD2/TGFBR2/TNF/VEGFA	15
BP	GO:0051403	stress-activated MAPK cascade	19/297	240/11561	1.35848e-05	0.00107715	0.000833289	BMP2/EIF2AK2/GADD45A/HIPK2/HMGB1/HRAS/IGF1R/MAP2K1/MAPK3/MYC/SEMA3A/STK25/TAOK1/TLR3/TLR6/TNF/VEGFA/ZFP36/ZFP36L1	19
BP	GO:0010717	regulation of epithelial to mesenchymal transition	10/297	72/11561	1.41052e-05	0.00109844	0.00084976	BMP2/EFNA1/FOXA1/GCNT2/OLFM1/PDPN/PTEN/SMAD2/SMAD3/TGFBR2	10
BP	GO:0070302	regulation of stress-activated protein kinase signaling cascade	17/297	199/11561	1.44985e-05	0.00110926	0.000858131	BMP2/EIF2AK2/GADD45A/HIPK2/HMGB1/HRAS/IGF1R/MAP2K1/MAPK3/MYC/SEMA3A/STK25/TAOK1/TLR3/TLR6/TNF/VEGFA	17
BP	GO:0051893	regulation of focal adhesion assembly	9/297	58/11561	1.52195e-05	0.00112495	0.000870266	ABL1/ACTG1/IQGAP1/LIMCH1/PTEN/RHOA/SMAD3/THBS1/VEGFA	9
BP	GO:0090109	regulation of cell-substrate junction assembly	9/297	58/11561	1.52195e-05	0.00112495	0.000870266	ABL1/ACTG1/IQGAP1/LIMCH1/PTEN/RHOA/SMAD3/THBS1/VEGFA	9
BP	GO:0043537	negative regulation of blood vessel endothelial cell migration	7/297	33/11561	1.65574e-05	0.00120345	0.00093099	FGF2/GADD45A/HMGB1/MEF2C/RHOA/THBS1/TNF	7
BP	GO:0052547	regulation of peptidase activity	24/297	359/11561	1.79662e-05	0.00128444	0.000993646	APLP2/BIRC5/CD44/DNAJB6/EFNA1/FN1/GAPDH/HIP1/HMGB1/HSPD1/MAPK3/MAPT/MBP/MMP9/MYC/PDCD2/RAF1/RHOA/SERPIND1/SMAD3/THBS1/TNF/VEGFA/XIAP	24
BP	GO:0006412	translation	29/297	485/11561	2.00247e-05	0.00138664	0.00107271	ABCF1/ATXN2/BCL3/CNOT6/EIF2AK1/EIF2AK2/EIF4A3/EIF4EBP2/ELAVL1/FOXO3/FXR2/GAPDH/KHSRP/MAPK3/PABPC1/PKM/PPP1CA/PUM1/RHOA/RPL23A/RPL37/RPS2/RPS27/RPS8/THBS1/TNF/TPR/ZFP36/ZFP36L1	29
BP	GO:2000116	regulation of cysteine-type endopeptidase activity	17/297	204/11561	2.00455e-05	0.00138664	0.00107271	BIRC5/CD44/DNAJB6/HIP1/HMGB1/HSPD1/MAPT/MMP9/MYC/PDCD2/RAF1/RHOA/SMAD3/THBS1/TNF/VEGFA/XIAP	17
BP	GO:1901216	positive regulation of neuron death	11/297	91/11561	2.03497e-05	0.00138664	0.00107271	ABL1/FOS/FOXO3/MAPT/MYB/NF1/RHOA/TLR6/TNF/TP53/UBE2M	11
BP	GO:0010594	regulation of endothelial cell migration	14/297	146/11561	2.30589e-05	0.00154118	0.00119226	ABL1/EFNA1/FGF2/GADD45A/GPI/HIF1A/HMGB1/MEF2C/MET/NF1/RHOA/THBS1/TNF/VEGFA	14
BP	GO:0010035	response to inorganic substance	29/297	489/11561	2.33244e-05	0.00154118	0.00119226	ABL1/BMP6/CCND1/CLDN1/EIF4A3/FOS/FOXO3/FUS/HIF1A/HSPD1/IQGAP1/JUND/LDHA/MAPK3/MAPT/MEF2C/MET/MMP9/MYB/PPP1CA/PPP2CB/PTEN/RELA/SLC12A2/STAT1/STK25/THBS1/TNF/TXNRD2	29
BP	GO:0001952	regulation of cell-matrix adhesion	12/297	110/11561	2.4598e-05	0.00160107	0.00123859	ABL1/ACTG1/CDK6/ILK/IQGAP1/LIMCH1/NF1/PTEN/RHOA/SMAD3/THBS1/VEGFA	12
BP	GO:0043523	regulation of neuron apoptotic process	16/297	187/11561	2.54222e-05	0.00163038	0.00126127	BCL2L1/CCL2/FOXO3/HIF1A/HIPK2/HRAS/HSPD1/ILK/KRAS/MEF2C/MYB/NF1/RHOA/TNF/TP53/UBE2M	16
BP	GO:0010633	negative regulation of epithelial cell migration	9/297	62/11561	2.64995e-05	0.00166112	0.00128505	FGF2/GADD45A/HMGB1/MEF2C/PTEN/RHOA/SEMA3A/THBS1/TNF	9
BP	GO:0001935	endothelial cell proliferation	13/297	129/11561	2.66632e-05	0.00166112	0.00128505	BMP2/BMP6/CCL2/CYBA/FGF2/HIF1A/HMGB1/MEF2C/NF1/STAT1/THBS1/TNF/VEGFA	13
BP	GO:0043406	positive regulation of MAP kinase activity	18/297	231/11561	2.83739e-05	0.0017428	0.00134824	BMP2/DRD4/EIF2AK2/FGF2/GADD45A/HRAS/ILK/IQGAP1/KRAS/MAP2K1/MAPK3/MST1R/RAF1/TAOK1/THBS1/TLR6/TNF/VEGFA	18
BP	GO:1901990	regulation of mitotic cell cycle phase transition	23/297	346/11561	2.94934e-05	0.0017864	0.00138197	APC/ARID3A/AURKA/CCL2/CCND1/CCND3/CDC25B/CDK6/CENPE/CNOT6/CSNK1E/DYNLL1/ESPL1/FHL1/GADD45A/HMGA2/PTEN/RAB11A/SMARCD3/TAOK1/TP53/TPR/ZFP36L1	23
BP	GO:0150115	cell-substrate junction organization	11/297	95/11561	3.06543e-05	0.00183128	0.00141669	ABL1/ACTG1/ARF6/FN1/IQGAP1/LIMCH1/PTEN/RHOA/SMAD3/THBS1/VEGFA	11
BP	GO:1901987	regulation of cell cycle phase transition	24/297	372/11561	3.20891e-05	0.00189109	0.00146295	APC/ARID3A/AURKA/CCL2/CCND1/CCND3/CDC25B/CDK6/CENPE/CNOT6/CSNK1E/DYNLL1/ESPL1/FHL1/GADD45A/HMGA2/PAXIP1/PTEN/RAB11A/SMARCD3/TAOK1/TP53/TPR/ZFP36L1	24
BP	GO:0030330	DNA damage response, signal transduction by p53 class mediator	11/297	96/11561	3.38427e-05	0.00196784	0.00152233	ARID3A/AURKA/BCL3/CD44/CNOT6/FOXO3/GADD45A/HIPK2/PAXIP1/SNAI2/TP53	11
BP	GO:0042063	gliogenesis	19/297	261/11561	4.36634e-05	0.00250548	0.00193824	ABL1/B4GALT5/BMP2/CCL2/CDK6/CERS2/ILK/KRAS/MAP2K1/MAPK3/MAPT/MYB/NF1/POU3F1/PTEN/RELA/RELN/RHOA/TNF	19
BP	GO:0010001	glial cell differentiation	16/297	196/11561	4.52024e-05	0.0025601	0.0019805	ABL1/B4GALT5/BMP2/CDK6/ILK/KRAS/MAP2K1/MAPK3/MAPT/NF1/POU3F1/PTEN/RELA/RELN/RHOA/TNF	16
BP	GO:0072089	stem cell proliferation	11/297	100/11561	4.96252e-05	0.00274357	0.00212244	EIF2AK2/FGF2/HIF1A/HMGA2/NF1/PDCD2/SMARCD3/SNAI2/TP53/VEGFA/ZFP36L1	11
BP	GO:0042770	signal transduction in response to DNA damage	12/297	118/11561	4.97002e-05	0.00274357	0.00212244	ABL1/ARID3A/AURKA/BCL3/CD44/CNOT6/FOXO3/GADD45A/HIPK2/PAXIP1/SNAI2/TP53	12
BP	GO:0052548	regulation of endopeptidase activity	22/297	335/11561	5.28775e-05	0.00287868	0.00222695	APLP2/BIRC5/CD44/DNAJB6/EFNA1/GAPDH/HIP1/HMGB1/HSPD1/MAPT/MBP/MMP9/MYC/PDCD2/RAF1/RHOA/SERPIND1/SMAD3/THBS1/TNF/VEGFA/XIAP	22
BP	GO:0050769	positive regulation of neurogenesis	25/297	409/11561	5.34678e-05	0.00287868	0.00222695	ADRA2C/BMP2/BMP6/CSNK1E/CUX1/FN1/FOXA1/HIF1A/ILK/IQGAP1/MAP2K1/MAPT/MEF2C/MYB/PTEN/RAB11A/RELA/RELN/RHOA/SEMA3A/SMARCD3/STK25/TMEM106B/TNF/VEGFA	25
BP	GO:0032874	positive regulation of stress-activated MAPK cascade	13/297	138/11561	5.43708e-05	0.0028916	0.00223695	BMP2/EIF2AK2/GADD45A/HIPK2/HMGB1/HRAS/SEMA3A/STK25/TAOK1/TLR3/TLR6/TNF/VEGFA	13
BP	GO:0090287	regulation of cellular response to growth factor stimulus	17/297	221/11561	5.56946e-05	0.00292631	0.00226381	ABL1/FAM89B/FGF2/FOXD1/GIPC1/HIF1A/HIPK2/ILK/NEO1/PCSK6/PEG10/SMAD2/SMAD3/TGFBR2/THBS1/TP53/XIAP	17
BP	GO:0060541	respiratory system development	15/297	179/11561	5.78635e-05	0.00300408	0.00232397	CIC/EPAS1/FGF2/FOXA1/KRAS/MAP2K1/MAPK3/PDPN/PGR/PPP1CA/RC3H2/SMAD2/TGFBR2/TNF/VEGFA	15
BP	GO:0061448	connective tissue development	17/297	222/11561	5.89355e-05	0.00302374	0.00233918	BMP2/BMP6/CD44/FGF2/FOXA1/FOXD1/HIF1A/HMGA2/HOXB3/MAF/MAPK3/MEF2C/PAXIP1/RELA/SMAD3/SNAI2/TGFBR2	17
BP	GO:0032147	activation of protein kinase activity	20/297	291/11561	6.19759e-05	0.00311954	0.00241328	ABL1/ADRA2C/BMP2/DRD4/EIF2AK2/FGF2/GADD45A/MAP2K1/MAPK3/MAPKAP1/PRKAG2/PRR5/RAF1/TAOK1/TGFBR2/THBS1/TLR3/TLR6/TNF/VEGFA	20
BP	GO:0070304	positive regulation of stress-activated protein kinase signaling cascade	13/297	140/11561	6.31592e-05	0.00311954	0.00241328	BMP2/EIF2AK2/GADD45A/HIPK2/HMGB1/HRAS/SEMA3A/STK25/TAOK1/TLR3/TLR6/TNF/VEGFA	13
BP	GO:1901224	positive regulation of NIK/NF-kappaB signaling	9/297	69/11561	6.32573e-05	0.00311954	0.00241328	EIF2AK2/HMGB1/ILK/RC3H2/RELA/RHOA/TLR3/TLR6/TNF	9
BP	GO:0030509	BMP signaling pathway	12/297	121/11561	6.3664e-05	0.00311954	0.00241328	ABL1/BMP2/BMP6/FOXD1/HIPK2/ILK/MAPK3/NEO1/PCSK6/SMAD2/SMAD3/XIAP	12
BP	GO:0000302	response to reactive oxygen species	16/297	202/11561	6.49981e-05	0.00314952	0.00243648	ABL1/FOS/FOXO3/HSPD1/LDHA/MAPK3/MAPT/MET/MMP9/MYB/PPP2CB/RELA/STAT1/STK25/TNF/TXNRD2	16
BP	GO:1901888	regulation of cell junction assembly	14/297	161/11561	6.83203e-05	0.00327412	0.00253287	ABL1/ACTG1/ARF6/CLDN1/IQGAP1/LIMCH1/MEF2C/PTEN/RHOA/SMAD3/SNAI2/THBS1/TNF/VEGFA	14
BP	GO:0017148	negative regulation of translation	11/297	104/11561	7.13604e-05	0.00334627	0.00258868	EIF2AK1/EIF2AK2/EIF4A3/EIF4EBP2/FXR2/GAPDH/KHSRP/PUM1/TPR/ZFP36/ZFP36L1	11
BP	GO:0035195	gene silencing by miRNA	11/297	104/11561	7.13604e-05	0.00334627	0.00258868	CNOT6/ELAVL1/MAP2K1/PUM1/RAN/SMAD2/SMAD3/TNF/TP53/TPR/ZFP36	11
BP	GO:2000377	regulation of reactive oxygen species metabolic process	14/297	162/11561	7.3085e-05	0.00339068	0.00262304	CYBA/FOXO3/GADD45A/HIF1A/HSPD1/KHSRP/MAPT/RHOA/SMAD3/TGFBR2/THBS1/TLR6/TNF/TP53	14
BP	GO:2000379	positive regulation of reactive oxygen species metabolic process	10/297	87/11561	7.49547e-05	0.00344082	0.00266183	CYBA/FOXO3/GADD45A/MAPT/SMAD3/TGFBR2/THBS1/TLR6/TNF/TP53	10
BP	GO:0035633	maintenance of blood-brain barrier	6/297	29/11561	7.88419e-05	0.0035631	0.00275643	ACTB/ACTG1/CLDN1/MBP/SLC12A2/VEGFA	6
BP	GO:0048708	astrocyte differentiation	9/297	71/11561	7.94792e-05	0.0035631	0.00275643	ABL1/BMP2/CDK6/KRAS/MAP2K1/MAPK3/MAPT/NF1/TNF	9
BP	GO:0007568	aging	19/297	273/11561	8.00697e-05	0.0035631	0.00275643	ABL1/CDK6/CLDN1/FOS/FOXO3/HMGA2/HRAS/ILK/JUND/KRAS/MAP2K1/MAPK3/MBD2/PAX5/PTEN/RELA/SLC12A2/TGFBR2/TP53	19
BP	GO:0010718	positive regulation of epithelial to mesenchymal transition	7/297	42/11561	8.57766e-05	0.0037785	0.00292306	BMP2/GCNT2/OLFM1/PDPN/SMAD2/SMAD3/TGFBR2	7
BP	GO:0062197	cellular response to chemical stress	20/297	301/11561	9.88345e-05	0.0042773	0.00330893	ABL1/CYBA/EPAS1/FOS/FOXO3/HIF1A/LRRC8D/MAPK3/MAPKAP1/MAPT/MET/MMP9/MYB/RELA/STK25/TLR6/TNF/TP53/TXNRD2/ZFP36L1	20
BP	GO:0043154	negative regulation of cysteine-type endopeptidase activity involved in apoptotic process	9/297	73/11561	9.90615e-05	0.0042773	0.00330893	BIRC5/CD44/DNAJB6/MMP9/RAF1/THBS1/TNF/VEGFA/XIAP	9
BP	GO:0031047	gene silencing by RNA	12/297	127/11561	0.000101999	0.00436096	0.00337365	CNOT6/ELAVL1/MAP2K1/PABPC1/PUM1/RAN/SMAD2/SMAD3/TNF/TP53/TPR/ZFP36	12
BP	GO:0042060	wound healing	26/297	452/11561	0.000103458	0.00438041	0.0033887	ACTB/ACTG1/ADRA2C/CD44/CLDN1/DCBLD2/FGF2/FN1/HIF1A/HRAS/ILK/MAPK3/MYH9/NF1/PDPN/PTEN/RAF1/RHOA/SERPIND1/SLC12A2/SMAD2/SMAD3/TGFBR2/THBS1/TNF/VEGFA	26
BP	GO:0010720	positive regulation of cell development	27/297	479/11561	0.000106654	0.00441326	0.00341412	ABL1/ADRA2C/AURKA/BMP2/BMP6/CSNK1E/CUX1/FN1/FOXA1/HIF1A/ILK/IQGAP1/MAP2K1/MAPT/MEF2C/MYB/PTEN/RAB11A/RELA/RELN/RHOA/SEMA3A/SMARCD3/STK25/TMEM106B/TNF/VEGFA	27
BP	GO:0010810	regulation of cell-substrate adhesion	15/297	189/11561	0.000107349	0.00441326	0.00341412	ABL1/ACTG1/CDK6/FN1/GCNT2/ILK/IQGAP1/LIMCH1/NF1/PDPN/PTEN/RHOA/SMAD3/THBS1/VEGFA	15
BP	GO:0051216	cartilage development	14/297	168/11561	0.000108227	0.00441326	0.00341412	BMP2/BMP6/CD44/FGF2/HIF1A/HMGA2/HOXB3/MAF/MAPK3/MEF2C/RELA/SMAD3/SNAI2/TGFBR2	14
BP	GO:0034599	cellular response to oxidative stress	18/297	256/11561	0.000108282	0.00441326	0.00341412	ABL1/CYBA/EPAS1/FOS/FOXO3/HIF1A/MAPK3/MAPKAP1/MAPT/MET/MMP9/MYB/RELA/STK25/TLR6/TNF/TP53/TXNRD2	18
BP	GO:2000134	negative regulation of G1/S transition of mitotic cell cycle	10/297	91/11561	0.000110007	0.00444205	0.00343639	ARID3A/AURKA/CCL2/CCND1/CDK6/CNOT6/FHL1/GADD45A/PTEN/TP53	10
BP	GO:0001525	angiogenesis	26/297	454/11561	0.000111142	0.00444669	0.00343998	ABL1/ACTG1/ANGPTL4/CCL2/EFNA1/EPAS1/FGF2/FN1/GADD45A/HIF1A/HIPK2/HMGA2/HOXB3/MYH9/NF1/PKM/PTEN/RHOA/SLC12A2/STAT1/TGFBR2/THBS1/TLR3/TNF/UBP1/VEGFA	26
BP	GO:0006979	response to oxidative stress	23/297	378/11561	0.000114495	0.00451374	0.00349184	ABL1/CYBA/EPAS1/FOS/FOXO3/HIF1A/HSPD1/LDHA/MAPK3/MAPKAP1/MAPT/MET/MICB/MMP9/MYB/PPP2CB/RELA/STAT1/STK25/TLR6/TNF/TP53/TXNRD2	23
BP	GO:0019674	NAD metabolic process	7/297	44/11561	0.000116603	0.00451374	0.00349184	FOXK2/GAPDH/GPI/LDHA/NT5E/PKM/TP53	7
BP	GO:0030224	monocyte differentiation	6/297	31/11561	0.000117035	0.00451374	0.00349184	CDK6/MEF2C/MYC/MYH9/VEGFA/ZFP36L1	6
BP	GO:1903131	mononuclear cell differentiation	6/297	31/11561	0.000117035	0.00451374	0.00349184	CDK6/MEF2C/MYC/MYH9/VEGFA/ZFP36L1	6
BP	GO:0007044	cell-substrate junction assembly	10/297	92/11561	0.000120668	0.00451374	0.00349184	ABL1/ACTG1/FN1/IQGAP1/LIMCH1/PTEN/RHOA/SMAD3/THBS1/VEGFA	10
BP	GO:1901222	regulation of NIK/NF-kappaB signaling	10/297	92/11561	0.000120668	0.00451374	0.00349184	BCL3/EIF2AK2/HMGB1/ILK/RC3H2/RELA/RHOA/TLR3/TLR6/TNF	10
BP	GO:1902807	negative regulation of cell cycle G1/S phase transition	10/297	92/11561	0.000120668	0.00451374	0.00349184	ARID3A/AURKA/CCL2/CCND1/CDK6/CNOT6/FHL1/GADD45A/PTEN/TP53	10
BP	GO:0010586	miRNA metabolic process	5/297	20/11561	0.000122133	0.00451374	0.00349184	HRAS/KHSRP/RAN/RC3H2/RELA	5
BP	GO:0030878	thyroid gland development	5/297	20/11561	0.000122133	0.00451374	0.00349184	HOXB3/MAP2K1/MAPK3/RAF1/SMAD3	5
BP	GO:0035194	post-transcriptional gene silencing by RNA	11/297	111/11561	0.000129154	0.00473313	0.00366156	CNOT6/ELAVL1/MAP2K1/PUM1/RAN/SMAD2/SMAD3/TNF/TP53/TPR/ZFP36	11
BP	GO:0048041	focal adhesion assembly	9/297	76/11561	0.000135916	0.00493941	0.00382114	ABL1/ACTG1/IQGAP1/LIMCH1/PTEN/RHOA/SMAD3/THBS1/VEGFA	9
BP	GO:0034250	positive regulation of cellular amide metabolic process	12/297	131/11561	0.000137381	0.00495139	0.00383041	BCL3/EFNA1/EIF4A3/ELAVL1/FXR2/MAPK3/PABPC1/PKM/RELA/RHOA/THBS1/TNF	12
BP	GO:0051301	cell division	26/297	462/11561	0.000147239	0.00515342	0.0039867	APC/ARF6/AURKA/BCL2L1/BIRC5/CCND1/CCND3/CDC25B/CDK6/CENPE/ESPL1/FGF2/GIPC1/HMGA2/MYC/MYH9/PPP1CA/PRC1/RAB11A/RAN/RHOA/SMC4/SPTBN1/TPR/TUBA1B/VEGFA	26
BP	GO:0010634	positive regulation of epithelial cell migration	12/297	132/11561	0.000147713	0.00515342	0.0039867	ABL1/ARF6/FGF2/GPI/HIF1A/HMGB1/MET/MMP9/RAB11A/TGFBR2/THBS1/VEGFA	12
BP	GO:0071772	response to BMP	12/297	132/11561	0.000147713	0.00515342	0.0039867	ABL1/BMP2/BMP6/FOXD1/HIPK2/ILK/MAPK3/NEO1/PCSK6/SMAD2/SMAD3/XIAP	12
BP	GO:0071773	cellular response to BMP stimulus	12/297	132/11561	0.000147713	0.00515342	0.0039867	ABL1/BMP2/BMP6/FOXD1/HIPK2/ILK/MAPK3/NEO1/PCSK6/SMAD2/SMAD3/XIAP	12
BP	GO:0016441	posttranscriptional gene silencing	11/297	113/11561	0.000151625	0.00524793	0.00405981	CNOT6/ELAVL1/MAP2K1/PUM1/RAN/SMAD2/SMAD3/TNF/TP53/TPR/ZFP36	11
BP	GO:0033688	regulation of osteoblast proliferation	5/297	21/11561	0.000156952	0.00534741	0.00413678	ABL1/BMP2/EIF2AK2/RHOA/SMAD3	5
BP	GO:1901522	positive regulation of transcription from RNA polymerase II promoter involved in cellular response to chemical stimulus	5/297	21/11561	0.000156952	0.00534741	0.00413678	BMP2/HIF1A/RELA/TP53/VEGFA	5
BP	GO:1903034	regulation of response to wounding	13/297	154/11561	0.000166996	0.00564551	0.00436738	ACTG1/CERS2/CLDN1/FGF2/HRAS/MAP2K1/MYH9/PDPN/PTEN/SLC12A2/SMAD3/THBS1/TNF	13
BP	GO:0010596	negative regulation of endothelial cell migration	7/297	47/11561	0.000179176	0.00601067	0.00464988	FGF2/GADD45A/HMGB1/MEF2C/RHOA/THBS1/TNF	7
BP	GO:0045765	regulation of angiogenesis	18/297	267/11561	0.000183735	0.00611656	0.00473179	ABL1/ANGPTL4/EFNA1/FGF2/GADD45A/HIF1A/HIPK2/HMGA2/NF1/PKM/RHOA/SLC12A2/STAT1/TGFBR2/THBS1/TLR3/TNF/VEGFA	18
BP	GO:1901991	negative regulation of mitotic cell cycle phase transition	15/297	199/11561	0.000190343	0.00628854	0.00486484	APC/ARID3A/AURKA/CCL2/CCND1/CDK6/CNOT6/FHL1/GADD45A/HMGA2/PTEN/TAOK1/TP53/TPR/ZFP36L1	15
BP	GO:0032722	positive regulation of chemokine production	6/297	34/11561	0.000200373	0.00657013	0.00508268	EIF2AK2/HIF1A/HMGB1/MBP/TLR3/TNF	6
BP	GO:2000117	negative regulation of cysteine-type endopeptidase activity	9/297	80/11561	0.000202276	0.00658302	0.00509265	BIRC5/CD44/DNAJB6/MMP9/RAF1/THBS1/TNF/VEGFA/XIAP	9
BP	GO:0007093	mitotic cell cycle checkpoint	12/297	138/11561	0.000224763	0.00726067	0.00561688	APC/ARID3A/AURKA/BCL2L1/CCND1/CNOT6/GADD45A/HMGA2/HRAS/TAOK1/TP53/TPR	12
BP	GO:0060562	epithelial tube morphogenesis	18/297	272/11561	0.000231115	0.00741098	0.00573316	ABL1/BMP2/FGF2/FOXA1/FOXD1/HIF1A/ILK/KRAS/MEF2C/MET/MYC/PGR/PPP1CA/RHOA/SMAD3/TGFBR2/TNF/VEGFA	18
BP	GO:0034249	negative regulation of cellular amide metabolic process	11/297	119/11561	0.000239981	0.0076391	0.00590963	EIF2AK1/EIF2AK2/EIF4A3/EIF4EBP2/FXR2/GAPDH/KHSRP/PUM1/TPR/ZFP36/ZFP36L1	11
BP	GO:0007389	pattern specification process	21/297	349/11561	0.000264357	0.00834564	0.00645622	APC/AURKA/BMP2/FOXA1/FOXD1/HIF1A/HIPK2/HOXB3/HOXB9/LFNG/MEF2C/PCSK6/RELN/SEMA3A/SMAD2/SMAD3/SMARCD3/SSBP3/TCF15/TGFBR2/TP53	21
BP	GO:0021700	developmental maturation	16/297	228/11561	0.000266004	0.00834564	0.00645622	ABHD2/ARCN1/AURKA/B4GALT5/BMP2/CDC25B/EPAS1/FOXA1/FOXO3/HIF1A/NF1/PGR/PTEN/RELN/RHOA/VEGFA	16
BP	GO:0050770	regulation of axonogenesis	13/297	162/11561	0.000275851	0.00857858	0.00663642	ABL1/EFNA1/FN1/ILK/MAP2K1/MAPT/OLFM1/PTEN/RAB11A/RHOA/SEMA3A/STK25/VEGFA	13
BP	GO:0071560	cellular response to transforming growth factor beta stimulus	15/297	206/11561	0.000277363	0.00857858	0.00663642	CLDN1/FAM89B/FOS/GCNT2/GIPC1/HIPK2/MEF2C/PEG10/RHOA/SMAD2/SMAD3/TGFBR2/THBS1/TP53/ZFP36L1	15
BP	GO:0030336	negative regulation of cell migration	16/297	229/11561	0.000279475	0.00858303	0.00663986	ABHD2/CCL2/CERS2/FGF2/FOXO3/GADD45A/HMGB1/ILK/LIMCH1/MEF2C/NF1/PTEN/RHOA/SEMA3A/THBS1/TNF	16
BP	GO:0003002	regionalization	18/297	277/11561	0.00028884	0.00877864	0.00679118	AURKA/BMP2/FOXA1/FOXD1/HIPK2/HOXB3/HOXB9/LFNG/MEF2C/PCSK6/RELN/SEMA3A/SMAD2/SMAD3/SMARCD3/SSBP3/TCF15/TP53	18
BP	GO:0001501	skeletal system development	24/297	429/11561	0.00028987	0.00877864	0.00679118	BMP2/BMP6/CD44/EIF4A3/FGF2/HIF1A/HMGA2/HOXB3/HOXB9/JAG2/MAF/MAPK3/MEF2C/MMP9/PAX5/RELA/RHOA/SMAD2/SMAD3/SNAI2/TCF15/TGFBR2/TIPARP/TP53	24
BP	GO:0033687	osteoblast proliferation	5/297	24/11561	0.000307748	0.00925579	0.00716031	ABL1/BMP2/EIF2AK2/RHOA/SMAD3	5
BP	GO:0051962	positive regulation of nervous system development	25/297	458/11561	0.000314737	0.00940116	0.00727277	ADRA2C/BMP2/BMP6/CSNK1E/CUX1/FN1/FOXA1/HIF1A/ILK/IQGAP1/MAP2K1/MAPT/MEF2C/MYB/PTEN/RAB11A/RELA/RELN/RHOA/SEMA3A/SMARCD3/STK25/TMEM106B/TNF/VEGFA	25
BP	GO:0001937	negative regulation of endothelial cell proliferation	6/297	37/11561	0.000324671	0.00963191	0.00745128	CCL2/MEF2C/NF1/STAT1/THBS1/TNF	6
BP	GO:0008306	associative learning	8/297	68/11561	0.000334719	0.00986291	0.00762998	B4GALT2/EIF4A3/FOS/HIF1A/KRAS/NF1/NRGN/RELN	8
BP	GO:0072073	kidney epithelium development	11/297	124/11561	0.000343705	0.0100597	0.00778223	BMP2/FGF2/FOXD1/ILK/IQGAP1/MEF2C/MYC/SMAD2/SMAD3/STAT1/VEGFA	11
BP	GO:1903706	regulation of hemopoiesis	22/297	383/11561	0.000361593	0.0105127	0.00813267	ABL1/CDK6/EIF2AK2/FOS/FOXO3/HIF1A/HMGB1/LMO2/MEF2C/MYB/MYC/NF1/PDCD2/RC3H2/RHOA/STAT1/TGFBR2/THBS1/TLR3/TNF/ZFP36/ZFP36L1	22
BP	GO:0071695	anatomical structure maturation	14/297	189/11561	0.000370561	0.0106564	0.00824387	ABHD2/ARCN1/AURKA/B4GALT5/BMP2/CDC25B/EPAS1/FOXA1/FOXO3/HIF1A/NF1/PGR/RHOA/VEGFA	14
BP	GO:0090162	establishment of epithelial cell polarity	5/297	25/11561	0.000376672	0.0106564	0.00824387	ARF6/GOLPH3/MSN/RHOA/TCF15	5
BP	GO:0071559	response to transforming growth factor beta	15/297	212/11561	0.000377383	0.0106564	0.00824387	CLDN1/FAM89B/FOS/GCNT2/GIPC1/HIPK2/MEF2C/PEG10/RHOA/SMAD2/SMAD3/TGFBR2/THBS1/TP53/ZFP36L1	15
BP	GO:1901988	negative regulation of cell cycle phase transition	15/297	212/11561	0.000377383	0.0106564	0.00824387	APC/ARID3A/AURKA/CCL2/CCND1/CDK6/CNOT6/FHL1/GADD45A/HMGA2/PTEN/TAOK1/TP53/TPR/ZFP36L1	15
BP	GO:0031960	response to corticosteroid	12/297	146/11561	0.000378755	0.0106564	0.00824387	BMP6/CCND1/CLDN1/CYBA/FOS/FOXO3/HSPD1/KRAS/RHOA/TNF/ZFP36/ZFP36L1	12
BP	GO:0032642	regulation of chemokine production	7/297	53/11561	0.000385057	0.0107562	0.00832104	EIF2AK2/HIF1A/HMGB1/MBP/SNAI2/TLR3/TNF	7
BP	GO:0045727	positive regulation of translation	10/297	106/11561	0.000388774	0.0107562	0.00832104	BCL3/EIF4A3/ELAVL1/FXR2/MAPK3/PABPC1/PKM/RHOA/THBS1/TNF	10
BP	GO:0010952	positive regulation of peptidase activity	13/297	168/11561	0.000392955	0.0107562	0.00832104	EFNA1/FN1/HIP1/HMGB1/HSPD1/MAPK3/MAPT/MBP/MYC/PDCD2/RHOA/SMAD3/TNF	13
BP	GO:0030099	myeloid cell differentiation	20/297	334/11561	0.000393395	0.0107562	0.00832104	CDK6/EIF2AK1/EPAS1/FOS/FOXO3/HIF1A/HIPK2/MEF2C/MMP9/MYC/MYH9/NF1/STAT1/TGFBR2/THBS1/TLR3/TNF/VEGFA/ZFP36/ZFP36L1	20
BP	GO:0000910	cytokinesis	11/297	126/11561	0.000394633	0.0107562	0.00832104	APC/AURKA/BCL2L1/CDC25B/ESPL1/GIPC1/MYH9/PRC1/RAB11A/RHOA/SPTBN1	11
BP	GO:0030510	regulation of BMP signaling pathway	8/297	70/11561	0.000408946	0.0110771	0.00856927	ABL1/FOXD1/HIPK2/ILK/NEO1/PCSK6/SMAD2/XIAP	8
BP	GO:0048660	regulation of smooth muscle cell proliferation	11/297	127/11561	0.000422383	0.0113704	0.0087962	CYBA/FGF2/ILK/MEF2C/MMP9/MYB/PTEN/STAT1/TGFBR2/THBS1/TNF	11
BP	GO:0043525	positive regulation of neuron apoptotic process	7/297	54/11561	0.000432831	0.0115802	0.00895849	FOXO3/MYB/NF1/RHOA/TNF/TP53/UBE2M	7
BP	GO:0038083	peptidyl-tyrosine autophosphorylation	6/297	39/11561	0.00043644	0.0116056	0.00897812	ABL1/IGF1R/IQGAP1/MAPK3/TNK2/VEGFA	6
BP	GO:0001889	liver development	11/297	128/11561	0.000451751	0.0119096	0.00921331	ARF6/AURKA/CCND1/CLDN1/HRAS/KRAS/MET/NF1/PKM/RELA/SMAD3	11
BP	GO:0002062	chondrocyte differentiation	9/297	89/11561	0.000453335	0.0119096	0.00921331	BMP2/BMP6/HMGA2/MAF/MEF2C/RELA/SMAD3/SNAI2/TGFBR2	9
BP	GO:0048659	smooth muscle cell proliferation	11/297	129/11561	0.000482811	0.0124588	0.00963817	CYBA/FGF2/ILK/MEF2C/MMP9/MYB/PTEN/STAT1/TGFBR2/THBS1/TNF	11
BP	GO:0051384	response to glucocorticoid	11/297	129/11561	0.000482811	0.0124588	0.00963817	BMP6/CCND1/CLDN1/FOS/FOXO3/HSPD1/KRAS/RHOA/TNF/ZFP36/ZFP36L1	11
BP	GO:2000045	regulation of G1/S transition of mitotic cell cycle	11/297	129/11561	0.000482811	0.0124588	0.00963817	ARID3A/AURKA/CCL2/CCND1/CCND3/CDK6/CNOT6/FHL1/GADD45A/PTEN/TP53	11
BP	GO:2000146	negative regulation of cell motility	16/297	241/11561	0.000493331	0.0126502	0.00978621	ABHD2/CCL2/CERS2/FGF2/FOXO3/GADD45A/HMGB1/ILK/LIMCH1/MEF2C/NF1/PTEN/RHOA/SEMA3A/THBS1/TNF	16
BP	GO:0060395	SMAD protein signal transduction	8/297	72/11561	0.000496028	0.0126502	0.00978621	BMP2/BMP6/FAM89B/FOS/HIPK2/SMAD2/SMAD3/SPTBN1	8
BP	GO:0061041	regulation of wound healing	11/297	130/11561	0.000515638	0.0130738	0.010114	ACTG1/CLDN1/FGF2/HRAS/MYH9/PDPN/PTEN/SLC12A2/SMAD3/THBS1/TNF	11
BP	GO:0002573	myeloid leukocyte differentiation	13/297	173/11561	0.00052057	0.0130843	0.010122	CDK6/EIF2AK1/FOS/MEF2C/MMP9/MYC/MYH9/NF1/TGFBR2/TLR3/TNF/VEGFA/ZFP36L1	13
BP	GO:0001655	urogenital system development	18/297	291/11561	0.000522051	0.0130843	0.010122	BMP2/BMP6/FGF2/FOXA1/FOXD1/FRAS1/ILK/IQGAP1/MEF2C/MMP9/MYC/NF1/PTEN/SMAD2/SMAD3/STAT1/TIPARP/VEGFA	18
BP	GO:1902692	regulation of neuroblast proliferation	5/297	27/11561	0.000548771	0.0136359	0.0105487	HIF1A/NF1/SMARCD3/TP53/VEGFA	5
BP	GO:0061008	hepaticobiliary system development	11/297	131/11561	0.000550312	0.0136359	0.0105487	ARF6/AURKA/CCND1/CLDN1/HRAS/KRAS/MET/NF1/PKM/RELA/SMAD3	11
BP	GO:0044772	mitotic cell cycle phase transition	25/297	476/11561	0.000557347	0.0137321	0.0106232	APC/ARID3A/AURKA/CCL2/CCND1/CCND3/CCNH/CDC25B/CDK6/CENPE/CNOT6/CSNK1E/DYNLL1/ESPL1/FHL1/GADD45A/HMGA2/MYC/PTEN/RAB11A/SMARCD3/TAOK1/TP53/TPR/ZFP36L1	25
BP	GO:0051346	negative regulation of hydrolase activity	20/297	344/11561	0.000572824	0.0138845	0.0107411	ABL1/ANGPTL4/APLP2/BIRC5/CD44/DNAJB6/GAPDH/HRAS/IQGAP1/MMP9/PHACTR2/RAF1/SERPIND1/THBS1/TMBIM6/TNF/TNK2/TP53/VEGFA/XIAP	20
BP	GO:0045646	regulation of erythrocyte differentiation	6/297	41/11561	0.00057615	0.0138845	0.0107411	CDK6/FOXO3/HIF1A/STAT1/ZFP36/ZFP36L1	6
BP	GO:0070849	response to epidermal growth factor	6/297	41/11561	0.00057615	0.0138845	0.0107411	IQGAP1/MAPK3/SNAI2/TPR/ZFP36/ZFP36L1	6
BP	GO:0006413	translational initiation	12/297	153/11561	0.000579113	0.0138845	0.0107411	EIF2AK1/EIF2AK2/EIF4EBP2/PABPC1/PPP1CA/RPL23A/RPL37/RPS2/RPS27/RPS8/TNF/TPR	12
BP	GO:0007569	cell aging	9/297	92/11561	0.000579448	0.0138845	0.0107411	ABL1/CDK6/HMGA2/HRAS/ILK/KRAS/MAP2K1/PTEN/TP53	9
BP	GO:0090398	cellular senescence	7/297	57/11561	0.000605131	0.0144039	0.0111429	ABL1/CDK6/HMGA2/HRAS/KRAS/MAP2K1/TP53	7
BP	GO:0045666	positive regulation of neuron differentiation	19/297	320/11561	0.000607732	0.0144039	0.0111429	ADRA2C/BMP2/BMP6/CSNK1E/CUX1/FN1/FOXA1/ILK/IQGAP1/MAP2K1/MAPT/MEF2C/PTEN/RAB11A/RELN/RHOA/STK25/TMEM106B/VEGFA	19
BP	GO:0048568	embryonic organ development	21/297	372/11561	0.000616069	0.0145226	0.0112347	DNAJB6/EFNA1/EIF4A3/EPAS1/HIF1A/HIPK2/HOXB3/HOXB9/MAP2K1/MAPK3/MBD2/MEF2C/PAX5/SMAD2/SMAD3/TFEB/TGFBR2/TNF/TP53/VEGFA/ZFP36L1	21
BP	GO:0007160	cell-matrix adhesion	14/297	199/11561	0.000622178	0.0145877	0.0112851	ABL1/ACTG1/CD44/CDK6/FN1/ILK/IQGAP1/LIMCH1/NF1/PTEN/RHOA/SMAD3/THBS1/VEGFA	14
BP	GO:1901342	regulation of vasculature development	18/297	296/11561	0.000637944	0.0148774	0.0115092	ABL1/ANGPTL4/EFNA1/FGF2/GADD45A/HIF1A/HIPK2/HMGA2/NF1/PKM/RHOA/SLC12A2/STAT1/TGFBR2/THBS1/TLR3/TNF/VEGFA	18
BP	GO:0150117	positive regulation of cell-substrate junction organization	5/297	28/11561	0.000654179	0.015021	0.0116203	ABL1/ARF6/IQGAP1/SMAD3/VEGFA	5
BP	GO:1904035	regulation of epithelial cell apoptotic process	8/297	75/11561	0.000654285	0.015021	0.0116203	ABL1/ANGPTL4/CCL2/FOXO3/THBS1/TNF/ZFP36/ZFP36L1	8
BP	GO:0035196	production of miRNAs involved in gene silencing by miRNA	6/297	42/11561	0.000657879	0.015021	0.0116203	MAP2K1/PUM1/SMAD2/SMAD3/TNF/TP53	6
BP	GO:0048701	embryonic cranial skeleton morphogenesis	6/297	42/11561	0.000657879	0.015021	0.0116203	EIF4A3/MEF2C/PAX5/SMAD2/SMAD3/TGFBR2	6
BP	GO:0007409	axonogenesis	22/297	401/11561	0.00067298	0.0152253	0.0117783	ABL1/ACTB/ALCAM/B4GALT5/EFNA1/FN1/FOXD1/ILK/MAP2K1/MAPK3/MAPT/NEO1/OLFM1/PTEN/RAB11A/RELN/RHOA/SEMA3A/SPTBN1/STK25/UCHL1/VEGFA	22
BP	GO:0001822	kidney development	16/297	248/11561	0.000673809	0.0152253	0.0117783	BMP2/BMP6/FGF2/FOXD1/FRAS1/ILK/IQGAP1/MEF2C/MMP9/MYC/NF1/SMAD2/SMAD3/STAT1/TIPARP/VEGFA	16
BP	GO:0072009	nephron epithelium development	9/297	94/11561	0.000678482	0.0152519	0.0117989	BMP2/FGF2/FOXD1/ILK/IQGAP1/MEF2C/MYC/STAT1/VEGFA	9
BP	GO:0048863	stem cell differentiation	15/297	225/11561	0.000704505	0.0157556	0.0121886	ABL1/CDK6/EIF2AK2/FN1/FOXA1/HIF1A/HMGA2/LMO2/MAPK3/MEF2C/MYB/PUM1/SEMA3A/SNAI2/TP53	15
BP	GO:0060993	kidney morphogenesis	8/297	76/11561	0.00071527	0.0159148	0.0123117	BMP2/FGF2/FOXD1/FRAS1/ILK/MYC/STAT1/VEGFA	8
BP	GO:0008361	regulation of cell size	12/297	157/11561	0.000729145	0.0161411	0.0124868	ABL1/FN1/ILK/MAPT/MSN/OLFM1/PTEN/RAB11A/RHOA/SEMA3A/SLC12A2/VEGFA	12
BP	GO:0017015	regulation of transforming growth factor beta receptor signaling pathway	9/297	95/11561	0.000732948	0.0161434	0.0124886	FAM89B/GIPC1/HIPK2/PEG10/SMAD2/SMAD3/TGFBR2/THBS1/TP53	9
BP	GO:2001020	regulation of response to DNA damage stimulus	13/297	180/11561	0.000756951	0.0165882	0.0128327	ABL1/BCL2L1/CD44/FUS/FXR2/HMGA2/HMGB1/MAPT/MYC/NPAS2/PAXIP1/SNAI2/TP53	13
BP	GO:0051385	response to mineralocorticoid	5/297	29/11561	0.000774041	0.0166905	0.0129118	CCND1/CYBA/FOS/FOXO3/KRAS	5
BP	GO:0060317	cardiac epithelial to mesenchymal transition	5/297	29/11561	0.000774041	0.0166905	0.0129118	BMP2/EFNA1/OLFM1/SNAI2/TGFBR2	5
BP	GO:0050772	positive regulation of axonogenesis	8/297	77/11561	0.000780751	0.0166905	0.0129118	FN1/ILK/MAP2K1/MAPT/RAB11A/RHOA/STK25/VEGFA	8
BP	GO:0072080	nephron tubule development	8/297	77/11561	0.000780751	0.0166905	0.0129118	BMP2/FGF2/FOXD1/ILK/MEF2C/MYC/STAT1/VEGFA	8
BP	GO:2000177	regulation of neural precursor cell proliferation	8/297	77/11561	0.000780751	0.0166905	0.0129118	FOXO3/HIF1A/ILK/NF1/RHOA/SMARCD3/TP53/VEGFA	8
BP	GO:1903844	regulation of cellular response to transforming growth factor beta stimulus	9/297	96/11561	0.000790928	0.0168256	0.0130163	FAM89B/GIPC1/HIPK2/PEG10/SMAD2/SMAD3/TGFBR2/THBS1/TP53	9
BP	GO:0045862	positive regulation of proteolysis	18/297	302/11561	0.000805688	0.0170563	0.0131948	AURKA/CSNK1E/EFNA1/FN1/HIP1/HMGB1/HSPD1/MAPK3/MAPT/MBP/MYC/MYH9/PDCD2/PTEN/RHOA/SMAD3/TNF/TRIB3	18
BP	GO:0010506	regulation of autophagy	17/297	277/11561	0.000810464	0.0170746	0.0132089	ABL1/CAPNS1/FOXK2/FOXO3/GAPDH/HIF1A/HMGB1/MAPK3/MAPT/MET/PIP4K2B/PRKAG2/RAB1B/TFEB/TP53/TRIB3/UCHL1	17
BP	GO:0048598	embryonic morphogenesis	25/297	489/11561	0.000822491	0.0171926	0.0133003	ABL1/DNAJB6/EFNA1/EIF4A3/FGF2/FN1/FRAS1/HIF1A/HIPK2/HMGA2/HOXB3/HOXB9/JAG2/MAPK3/MBNL1/MBP/MEF2C/MMP9/PAX5/SMAD2/SMAD3/TGFBR2/TP53/ZFP36L1/ZNF358	25
BP	GO:0032602	chemokine production	7/297	60/11561	0.000827896	0.0171926	0.0133003	EIF2AK2/HIF1A/HMGB1/MBP/SNAI2/TLR3/TNF	7
BP	GO:0071479	cellular response to ionizing radiation	7/297	60/11561	0.000827896	0.0171926	0.0133003	BCL2L1/CYBA/GADD45A/HMGA2/HRAS/SNAI2/TP53	7
BP	GO:0048545	response to steroid hormone	18/297	303/11561	0.000837037	0.0173001	0.0133834	ABHD2/BMP6/CCND1/CLDN1/CYBA/FOS/FOXA1/FOXO3/HSPD1/KRAS/PGR/RELA/RHOA/TGFBR2/THBS1/TNF/ZFP36/ZFP36L1	18
BP	GO:0060425	lung morphogenesis	6/297	44/11561	0.000848051	0.0173632	0.0134322	FOXA1/KRAS/MAP2K1/MAPK3/TGFBR2/TNF	6
BP	GO:0090342	regulation of cell aging	6/297	44/11561	0.000848051	0.0173632	0.0134322	ABL1/CDK6/HMGA2/KRAS/PTEN/TP53	6
BP	GO:0072001	renal system development	16/297	254/11561	0.000870797	0.0177455	0.013728	BMP2/BMP6/FGF2/FOXD1/FRAS1/ILK/IQGAP1/MEF2C/MMP9/MYC/NF1/SMAD2/SMAD3/STAT1/TIPARP/VEGFA	16
BP	GO:0009612	response to mechanical stimulus	13/297	183/11561	0.00088292	0.0179089	0.0138544	BMP6/CYBA/FOS/GADD45A/MAPK3/MBD2/RAF1/RELA/RHOA/STAT1/TGFBR2/THBS1/TLR3	13
BP	GO:0035270	endocrine system development	10/297	118/11561	0.000908139	0.0182149	0.0140911	BMP2/BMP6/CDK6/HOXB3/MAP2K1/MAPK3/NF1/RAF1/SMAD2/SMAD3	10
BP	GO:0048167	regulation of synaptic plasticity	12/297	161/11561	0.000910434	0.0182149	0.0140911	ABL1/EIF4EBP2/GIPC1/HRAS/KRAS/MAPT/MEF2C/NF1/NRGN/PTEN/RAB11A/RELN	12
BP	GO:0072088	nephron epithelium morphogenesis	7/297	61/11561	0.000915027	0.0182149	0.0140911	BMP2/FGF2/FOXD1/ILK/MYC/STAT1/VEGFA	7
BP	GO:0090100	positive regulation of transmembrane receptor protein serine/threonine kinase signaling pathway	9/297	98/11561	0.000918107	0.0182149	0.0140911	BMP2/BMP6/FOXD1/GIPC1/HIPK2/ILK/NEO1/SMAD2/THBS1	9
BP	GO:0032092	positive regulation of protein binding	8/297	79/11561	0.000926166	0.0182149	0.0140911	ABL1/BMP2/HIPK2/LFNG/MMP9/PPP2CB/RAN/TRIB3	8
BP	GO:0061326	renal tubule development	8/297	79/11561	0.000926166	0.0182149	0.0140911	BMP2/FGF2/FOXD1/ILK/MEF2C/MYC/STAT1/VEGFA	8
BP	GO:0061564	axon development	23/297	438/11561	0.000927244	0.0182149	0.0140911	ABL1/ACTB/ALCAM/B4GALT5/CERS2/EFNA1/FN1/FOXD1/ILK/MAP2K1/MAPK3/MAPT/NEO1/OLFM1/PTEN/RAB11A/RELN/RHOA/SEMA3A/SPTBN1/STK25/UCHL1/VEGFA	23
BP	GO:0009896	positive regulation of catabolic process	20/297	358/11561	0.000941014	0.0183048	0.0141606	APC/AURKA/CSNK1E/FOXO3/GGA1/HIF1A/HMGB1/KHSRP/MAPK3/MSN/PABPC1/PIP4K2B/PTEN/PUM1/TFEB/TIPARP/TNF/TRIB3/ZFP36/ZFP36L1	20
BP	GO:0003179	heart valve morphogenesis	6/297	45/11561	0.000957739	0.0183048	0.0141606	BMP2/EFNA1/MEF2C/OLFM1/SNAI2/TGFBR2	6
BP	GO:0031050	dsRNA processing	6/297	45/11561	0.000957739	0.0183048	0.0141606	MAP2K1/PUM1/SMAD2/SMAD3/TNF/TP53	6
BP	GO:0070918	production of small RNA involved in gene silencing by RNA	6/297	45/11561	0.000957739	0.0183048	0.0141606	MAP2K1/PUM1/SMAD2/SMAD3/TNF/TP53	6
BP	GO:0072132	mesenchyme morphogenesis	6/297	45/11561	0.000957739	0.0183048	0.0141606	BMP2/MYC/SMAD2/SMAD3/SNAI2/TGFBR2	6
BP	GO:0010770	positive regulation of cell morphogenesis involved in differentiation	11/297	140/11561	0.000959485	0.0183048	0.0141606	ABL1/CUX1/FN1/ILK/MAP2K1/MAPT/RAB11A/RELN/RHOA/STK25/VEGFA	11
BP	GO:0007179	transforming growth factor beta receptor signaling pathway	12/297	162/11561	0.0009612	0.0183048	0.0141606	FAM89B/FOS/GCNT2/GIPC1/HIPK2/PEG10/RHOA/SMAD2/SMAD3/TGFBR2/THBS1/TP53	12
BP	GO:0071407	cellular response to organic cyclic compound	25/297	495/11561	0.000978115	0.0184653	0.0142848	ABHD2/ABL1/ACTB/AHR/BMP2/CCL2/CYBA/DRD4/FOXA1/FOXO3/GOLPH3/MAPK3/MBD2/MEF2C/MSN/NRIP1/PGR/RHOA/SNAI2/STAT1/TIPARP/TLR3/TNF/ZFP36/ZFP36L1	25
BP	GO:0101023	vascular endothelial cell proliferation	4/297	18/11561	0.000982331	0.0184653	0.0142848	CCL2/FGF2/HMGB1/MEF2C	4
BP	GO:1905562	regulation of vascular endothelial cell proliferation	4/297	18/11561	0.000982331	0.0184653	0.0142848	CCL2/FGF2/HMGB1/MEF2C	4
BP	GO:1903426	regulation of reactive oxygen species biosynthetic process	8/297	80/11561	0.0010066	0.018769	0.0145198	CYBA/FOXO3/HSPD1/KHSRP/RHOA/SMAD3/TLR6/TNF	8
BP	GO:0090068	positive regulation of cell cycle process	15/297	233/11561	0.0010071	0.018769	0.0145198	ARID3A/AURKA/CCND1/CCND3/CDC25B/CNOT6/ESPL1/GADD45A/GIPC1/HMGA2/RAB11A/RHOA/SMARCD3/TP53/TPR	15
BP	GO:1902806	regulation of cell cycle G1/S phase transition	11/297	141/11561	0.00101743	0.0188809	0.0146063	ARID3A/AURKA/CCL2/CCND1/CCND3/CDK6/CNOT6/FHL1/GADD45A/PTEN/TP53	11
BP	GO:0042493	response to drug	20/297	361/11561	0.00104216	0.019258	0.014898	CCND1/CYBA/FOS/FOXO3/HMGA2/HSPD1/LDHA/MEF2C/MYC/NPAS2/PTEN/RELA/RHOA/STAT1/TGFBR2/TGIF1/THBS1/TLR3/TP53/UCHL1	20
BP	GO:0007052	mitotic spindle organization	9/297	100/11561	0.00106142	0.019531	0.0151092	AURKA/BIRC5/CENPE/PRC1/RAB11A/RAN/RHOA/TPR/XIAP	9
BP	GO:0050679	positive regulation of epithelial cell proliferation	12/297	164/11561	0.00106983	0.0195885	0.0151537	BMP2/BMP6/CCND1/CLDN1/CYBA/FGF2/HIF1A/HMGB1/HRAS/MYC/NF1/VEGFA	12
BP	GO:0045637	regulation of myeloid cell differentiation	13/297	187/11561	0.00107785	0.0195885	0.0151537	CDK6/FOS/FOXO3/HIF1A/MEF2C/MYC/NF1/STAT1/THBS1/TLR3/TNF/ZFP36/ZFP36L1	13
BP	GO:2000351	regulation of endothelial cell apoptotic process	6/297	46/11561	0.00107802	0.0195885	0.0151537	ABL1/ANGPTL4/CCL2/FOXO3/THBS1/TNF	6
BP	GO:0001938	positive regulation of endothelial cell proliferation	8/297	81/11561	0.00109252	0.0197425	0.0152728	BMP2/BMP6/CYBA/FGF2/HIF1A/HMGB1/NF1/VEGFA	8
BP	GO:0048667	cell morphogenesis involved in neuron differentiation	25/297	499/11561	0.00109555	0.0197425	0.0152728	ABL1/ACTB/ALCAM/B4GALT5/CUX1/EFNA1/FN1/FOXD1/ILK/MAP2K1/MAPK3/MAPT/MEF2C/NEO1/OLFM1/PTEN/RAB11A/RELN/RHOA/SEMA3A/SPTBN1/STK25/TMEM106B/UCHL1/VEGFA	25
BP	GO:0090288	negative regulation of cellular response to growth factor stimulus	10/297	121/11561	0.00110223	0.0197738	0.0152971	ABL1/FAM89B/FGF2/HIPK2/PEG10/SMAD2/SMAD3/TGFBR2/THBS1/TP53	10
BP	GO:0061333	renal tubule morphogenesis	7/297	63/11561	0.00111089	0.0197738	0.0152971	BMP2/FGF2/FOXD1/ILK/MEF2C/MYC/VEGFA	7
BP	GO:0072028	nephron morphogenesis	7/297	63/11561	0.00111089	0.0197738	0.0152971	BMP2/FGF2/FOXD1/ILK/MYC/STAT1/VEGFA	7
BP	GO:0045667	regulation of osteoblast differentiation	9/297	101/11561	0.00113958	0.020202	0.0156283	BMP2/BMP6/CDK6/ILK/JUND/MEF2C/SMAD3/SNAI2/TNF	9
BP	GO:0044773	mitotic DNA damage checkpoint	8/297	82/11561	0.00118421	0.0207248	0.0160328	ARID3A/AURKA/CCND1/CNOT6/GADD45A/HMGA2/TAOK1/TP53	8
BP	GO:0048013	ephrin receptor signaling pathway	8/297	82/11561	0.00118421	0.0207248	0.0160328	ACTB/ACTG1/AP2B1/ARPC5/EFNA1/HRAS/MMP9/RHOA	8
BP	GO:0048704	embryonic skeletal system morphogenesis	8/297	82/11561	0.00118421	0.0207248	0.0160328	EIF4A3/HOXB3/HOXB9/MEF2C/PAX5/SMAD2/SMAD3/TGFBR2	8
BP	GO:0016458	gene silencing	13/297	189/11561	0.00118807	0.0207248	0.0160328	CNOT6/ELAVL1/HMGB1/MAP2K1/PABPC1/PUM1/RAN/SMAD2/SMAD3/TNF/TP53/TPR/ZFP36	13
BP	GO:1990138	neuron projection extension	11/297	144/11561	0.00120887	0.0210035	0.0162483	ABL1/ALCAM/AURKA/FN1/ILK/IQGAP1/MAPT/OLFM1/RAB11A/SEMA3A/VEGFA	11
BP	GO:0010212	response to ionizing radiation	10/297	123/11561	0.00124954	0.0215385	0.0166622	BCL2L1/CCND1/CYBA/GADD45A/HMGA2/HRAS/MYC/PAXIP1/SNAI2/TP53	10
BP	GO:1902850	microtubule cytoskeleton organization involved in mitosis	10/297	123/11561	0.00124954	0.0215385	0.0166622	AURKA/BIRC5/CENPE/ESPL1/PRC1/RAB11A/RAN/RHOA/TPR/XIAP	10
BP	GO:0001701	in utero embryonic development	18/297	314/11561	0.00125695	0.0215809	0.016695	ATP11A/BCL2L1/BMP2/CHD8/DNAJB6/EPAS1/HIF1A/JAG2/MAP2K1/MBNL1/MYH9/SMAD2/SMAD3/TFEB/TGFBR2/TP53/VEGFA/ZFP36L1	18
BP	GO:0034614	cellular response to reactive oxygen species	11/297	145/11561	0.00127891	0.0218379	0.0168939	ABL1/FOS/FOXO3/MAPK3/MAPT/MET/MMP9/MYB/RELA/STK25/TNF	11
BP	GO:0048661	positive regulation of smooth muscle cell proliferation	8/297	83/11561	0.00128193	0.0218379	0.0168939	CYBA/FGF2/MMP9/MYB/STAT1/TGFBR2/THBS1/TNF	8
BP	GO:0045787	positive regulation of cell cycle	18/297	315/11561	0.00130274	0.0221061	0.0171013	ABL1/ARID3A/AURKA/CCND1/CCND3/CDC25B/CNOT6/ESPL1/FOXA1/GADD45A/GIPC1/HMGA2/LFNG/RAB11A/RHOA/SMARCD3/TP53/TPR	18
BP	GO:0002521	leukocyte differentiation	23/297	450/11561	0.00132822	0.0224511	0.0173682	ABL1/BCL3/CDK6/EIF2AK1/FOS/HMGB1/JAG2/LFNG/MEF2C/MMP9/MYB/MYC/MYH9/NF1/RC3H2/RHOA/TGFBR2/TLR3/TNF/TP53/TPD52/VEGFA/ZFP36L1	23
BP	GO:0045766	positive regulation of angiogenesis	11/297	146/11561	0.00135225	0.022769	0.0176142	ABL1/ANGPTL4/FGF2/HIF1A/HIPK2/HMGA2/PKM/TGFBR2/THBS1/TLR3/VEGFA	11
BP	GO:0030516	regulation of axon extension	8/297	84/11561	0.00138596	0.0232469	0.0179839	ABL1/FN1/ILK/MAPT/OLFM1/RAB11A/SEMA3A/VEGFA	8
BP	GO:0042542	response to hydrogen peroxide	10/297	125/11561	0.00141252	0.0234097	0.0181098	ABL1/FOXO3/HSPD1/LDHA/MET/MYB/PPP2CB/RELA/STAT1/STK25	10
BP	GO:0006909	phagocytosis	15/297	241/11561	0.001413	0.0234097	0.0181098	ABL1/ACTB/ACTG1/ARPC5/CCL2/CYBA/EIF2AK1/HMGB1/MAPK3/MET/MST1R/MYH9/PTEN/THBS1/TNF	15
BP	GO:0006007	glucose catabolic process	5/297	33/11561	0.00142251	0.0234097	0.0181098	FOXK2/GAPDH/GPI/PKM/TP53	5
BP	GO:0021762	substantia nigra development	5/297	33/11561	0.00142251	0.0234097	0.0181098	ACTB/DYNLL1/MAPKAP1/MBP/RHOA	5
BP	GO:0044003	modulation by symbiont of host process	5/297	33/11561	0.00142251	0.0234097	0.0181098	BCL2L1/EIF2AK2/GAPDH/HIPK2/PABPN1	5
BP	GO:0040013	negative regulation of locomotion	16/297	267/11561	0.00147047	0.024108	0.0186501	ABHD2/CCL2/CERS2/FGF2/FOXO3/GADD45A/HMGB1/ILK/LIMCH1/MEF2C/NF1/PTEN/RHOA/SEMA3A/THBS1/TNF	16
BP	GO:0060148	positive regulation of posttranscriptional gene silencing	4/297	20/11561	0.00149364	0.02414	0.0186748	MAP2K1/PUM1/TP53/ZFP36	4
BP	GO:2000637	positive regulation of gene silencing by miRNA	4/297	20/11561	0.00149364	0.02414	0.0186748	MAP2K1/PUM1/TP53/ZFP36	4
BP	GO:2001026	regulation of endothelial cell chemotaxis	4/297	20/11561	0.00149364	0.02414	0.0186748	FGF2/MET/THBS1/VEGFA	4
BP	GO:0021782	glial cell development	9/297	105/11561	0.0015001	0.02414	0.0186748	B4GALT5/CDK6/ILK/KRAS/MAPT/NF1/POU3F1/PTEN/TNF	9
BP	GO:0030218	erythrocyte differentiation	9/297	105/11561	0.0015001	0.02414	0.0186748	CDK6/EPAS1/FOXO3/HIF1A/HIPK2/STAT1/VEGFA/ZFP36/ZFP36L1	9
BP	GO:0010950	positive regulation of endopeptidase activity	11/297	148/11561	0.00150933	0.0241992	0.0187206	EFNA1/HIP1/HMGB1/HSPD1/MAPT/MBP/MYC/PDCD2/RHOA/SMAD3/TNF	11
BP	GO:0018108	peptidyl-tyrosine phosphorylation	18/297	320/11561	0.00155359	0.0248176	0.019199	ABL1/BMP6/CD44/EFNA1/EIF2AK2/HIPK2/IGF1R/IQGAP1/MAP2K1/MAPK3/MET/MST1R/MVP/RELN/TNF/TNK2/TP53/VEGFA	18
BP	GO:0016579	protein deubiquitination	14/297	219/11561	0.00157246	0.0249045	0.0192662	ACTB/APC/FOXK2/HIF1A/INO80B/MYC/PTEN/RHOA/RHOT1/SMAD2/SMAD3/TP53/UCHL1/USP18	14
BP	GO:0048872	homeostasis of number of cells	14/297	219/11561	0.00157246	0.0249045	0.0192662	ABL1/CDK6/EPAS1/FOXO3/HIF1A/HIPK2/HMGB1/KRAS/MEF2C/RC3H2/STAT1/VEGFA/ZFP36/ZFP36L1	14
BP	GO:0010769	regulation of cell morphogenesis involved in differentiation	16/297	269/11561	0.00158811	0.0249045	0.0192662	ABL1/CUX1/EFNA1/FN1/ILK/MAP2K1/MAPT/OLFM1/PDPN/PTEN/RAB11A/RELN/RHOA/SEMA3A/STK25/VEGFA	16
BP	GO:0045861	negative regulation of proteolysis	16/297	269/11561	0.00158811	0.0249045	0.0192662	APLP2/BIRC5/CD44/DNAJB6/EFNA1/GAPDH/GIPC1/HIPK2/MMP9/RAF1/SERPIND1/THBS1/TNF/TP53/VEGFA/XIAP	16
BP	GO:0051271	negative regulation of cellular component movement	16/297	269/11561	0.00158811	0.0249045	0.0192662	ABHD2/CCL2/CERS2/FGF2/FOXO3/GADD45A/HMGB1/ILK/LIMCH1/MEF2C/NF1/PTEN/RHOA/SEMA3A/THBS1/TNF	16
BP	GO:0007051	spindle organization	11/297	149/11561	0.00159329	0.0249045	0.0192662	AURKA/BIRC5/CENPE/ESPL1/MYH9/PRC1/RAB11A/RAN/RHOA/TPR/XIAP	11
BP	GO:0001657	ureteric bud development	8/297	86/11561	0.00161412	0.02514	0.0194484	BMP2/FGF2/FOXD1/ILK/MYC/SMAD2/SMAD3/VEGFA	8
BP	GO:0018212	peptidyl-tyrosine modification	18/297	322/11561	0.00166481	0.0258371	0.0199877	ABL1/BMP6/CD44/EFNA1/EIF2AK2/HIPK2/IGF1R/IQGAP1/MAP2K1/MAPK3/MET/MST1R/MVP/RELN/TNF/TNK2/TP53/VEGFA	18
BP	GO:0070374	positive regulation of ERK1 and ERK2 cascade	12/297	173/11561	0.00169294	0.026088	0.0201818	ABL1/BMP2/CCL2/CD44/FGF2/GCNT2/HMGB1/HRAS/MAP2K1/MAPK3/PTEN/TNF	12
BP	GO:1901654	response to ketone	12/297	173/11561	0.00169294	0.026088	0.0201818	ABHD2/AHR/BCL2L1/CCND1/CLDN1/CYBA/FOS/FOXO3/GOLPH3/MSN/RELA/THBS1	12
BP	GO:0048675	axon extension	9/297	107/11561	0.00171194	0.0262879	0.0203364	ABL1/ALCAM/FN1/ILK/MAPT/OLFM1/RAB11A/SEMA3A/VEGFA	9
BP	GO:0071216	cellular response to biotic stimulus	13/297	197/11561	0.00172752	0.0263053	0.0203499	ABL1/BMP6/CCL2/HMGB1/MAPK3/MEF2C/PABPN1/RELA/RHOA/TLR6/TNF/TP53/ZFP36	13
BP	GO:0072163	mesonephric epithelium development	8/297	87/11561	0.00173884	0.0263053	0.0203499	BMP2/FGF2/FOXD1/ILK/MYC/SMAD2/SMAD3/VEGFA	8
BP	GO:0072164	mesonephric tubule development	8/297	87/11561	0.00173884	0.0263053	0.0203499	BMP2/FGF2/FOXD1/ILK/MYC/SMAD2/SMAD3/VEGFA	8
BP	GO:0060439	trachea morphogenesis	3/297	10/11561	0.00176133	0.0263053	0.0203499	MAP2K1/MAPK3/TGFBR2	3
BP	GO:0070243	regulation of thymocyte apoptotic process	3/297	10/11561	0.00176133	0.0263053	0.0203499	EFNA1/HIF1A/TP53	3
BP	GO:0072567	chemokine (C-X-C motif) ligand 2 production	3/297	10/11561	0.00176133	0.0263053	0.0203499	HMGB1/MBP/TNF	3
BP	GO:2000341	regulation of chemokine (C-X-C motif) ligand 2 production	3/297	10/11561	0.00176133	0.0263053	0.0203499	HMGB1/MBP/TNF	3
BP	GO:2000647	negative regulation of stem cell proliferation	3/297	10/11561	0.00176133	0.0263053	0.0203499	NF1/SNAI2/TP53	3
BP	GO:0043524	negative regulation of neuron apoptotic process	10/297	129/11561	0.00179043	0.0266487	0.0206155	BCL2L1/CCL2/HIF1A/HIPK2/HRAS/HSPD1/ILK/KRAS/MEF2C/RHOA	10
BP	GO:0034643	establishment of mitochondrion localization, microtubule-mediated	4/297	21/11561	0.00180815	0.02673	0.0206785	HIF1A/MAPT/RHOT1/UCHL1	4
BP	GO:0047497	mitochondrion transport along microtubule	4/297	21/11561	0.00180815	0.02673	0.0206785	HIF1A/MAPT/RHOT1/UCHL1	4
BP	GO:0043536	positive regulation of blood vessel endothelial cell migration	6/297	51/11561	0.00186213	0.0271251	0.0209841	ABL1/FGF2/HIF1A/HMGB1/THBS1/VEGFA	6
BP	GO:0072577	endothelial cell apoptotic process	6/297	51/11561	0.00186213	0.0271251	0.0209841	ABL1/ANGPTL4/CCL2/FOXO3/THBS1/TNF	6
BP	GO:0006734	NADH metabolic process	5/297	35/11561	0.00186598	0.0271251	0.0209841	FOXK2/GAPDH/GPI/PKM/TP53	5
BP	GO:0061014	positive regulation of mRNA catabolic process	5/297	35/11561	0.00186598	0.0271251	0.0209841	KHSRP/PABPC1/PUM1/ZFP36/ZFP36L1	5
BP	GO:0090049	regulation of cell migration involved in sprouting angiogenesis	5/297	35/11561	0.00186598	0.0271251	0.0209841	ABL1/FGF2/RHOA/THBS1/VEGFA	5
BP	GO:0007492	endoderm development	7/297	69/11561	0.00190093	0.0273595	0.0211654	FN1/HMGA2/MMP9/SMAD2/SMAD3/SSBP3/ZFP36L1	7
BP	GO:0032465	regulation of cytokinesis	7/297	69/11561	0.00190093	0.0273595	0.0211654	AURKA/BCL2L1/CDC25B/GIPC1/PRC1/RAB11A/RHOA	7
BP	GO:0055072	iron ion homeostasis	7/297	69/11561	0.00190093	0.0273595	0.0211654	ABCG2/BMP6/EIF2AK1/EPAS1/HIF1A/MYC/NEO1	7
BP	GO:0048608	reproductive structure development	20/297	380/11561	0.00192564	0.0276241	0.0213701	BCL2L1/BMP6/CCND1/DNAJB6/EPAS1/FOXA1/FOXO3/HIF1A/LFNG/MAP2K1/MAPK3/NRIP1/PGR/PTEN/SEMA3A/TFEB/TIPARP/TLR3/VEGFA/ZFP36L1	20
BP	GO:0009952	anterior/posterior pattern specification	12/297	176/11561	0.00195741	0.0279877	0.0216514	AURKA/BMP2/HIPK2/HOXB3/HOXB9/LFNG/PCSK6/SMAD2/SMAD3/SSBP3/TCF15/TP53	12
BP	GO:0006402	mRNA catabolic process	17/297	301/11561	0.0019953	0.0284363	0.0219984	CNOT6/EIF4A3/ELAVL1/FUS/FXR2/KHSRP/PABPC1/PUM1/RC3H2/RPL23A/RPL37/RPS2/RPS27/RPS8/TAF15/ZFP36/ZFP36L1	17
BP	GO:0050773	regulation of dendrite development	10/297	131/11561	0.00200793	0.028475	0.0220284	ARF6/CUX1/EFNA1/ILK/IQGAP1/MEF2C/PTEN/RELN/RHOA/TMEM106B	10
BP	GO:0044774	mitotic DNA integrity checkpoint	8/297	89/11561	0.00201108	0.028475	0.0220284	ARID3A/AURKA/CCND1/CNOT6/GADD45A/HMGA2/TAOK1/TP53	8
BP	GO:0001658	branching involved in ureteric bud morphogenesis	6/297	52/11561	0.00206046	0.0288928	0.0223516	BMP2/FGF2/FOXD1/ILK/MYC/VEGFA	6
BP	GO:0003170	heart valve development	6/297	52/11561	0.00206046	0.0288928	0.0223516	BMP2/EFNA1/MEF2C/OLFM1/SNAI2/TGFBR2	6
BP	GO:0090307	mitotic spindle assembly	6/297	52/11561	0.00206046	0.0288928	0.0223516	BIRC5/PRC1/RAB11A/RHOA/TPR/XIAP	6
BP	GO:0051348	negative regulation of transferase activity	14/297	226/11561	0.00211016	0.0294159	0.0227562	ABL1/APC/GADD45A/IGF1R/ILK/MAPT/MVP/NF1/PRKAG2/PTEN/TP53/TRIB3/UCHL1/ZFP36	14
BP	GO:0061458	reproductive system development	20/297	383/11561	0.00211125	0.0294159	0.0227562	BCL2L1/BMP6/CCND1/DNAJB6/EPAS1/FOXA1/FOXO3/HIF1A/LFNG/MAP2K1/MAPK3/NRIP1/PGR/PTEN/SEMA3A/TFEB/TIPARP/TLR3/VEGFA/ZFP36L1	20
BP	GO:0045931	positive regulation of mitotic cell cycle	10/297	132/11561	0.00212441	0.0295049	0.0228251	ABL1/AURKA/CCND1/CCND3/CDC25B/ESPL1/FOXA1/RAB11A/SMARCD3/TPR	10
BP	GO:0071219	cellular response to molecule of bacterial origin	12/297	178/11561	0.00215186	0.029701	0.0229768	ABL1/BMP6/CCL2/HMGB1/MAPK3/MEF2C/PABPN1/RELA/RHOA/TLR6/TNF/ZFP36	12
BP	GO:0001823	mesonephros development	8/297	90/11561	0.00215922	0.029701	0.0229768	BMP2/FGF2/FOXD1/ILK/MYC/SMAD2/SMAD3/VEGFA	8
BP	GO:0010288	response to lead ion	4/297	22/11561	0.00216577	0.029701	0.0229768	CLDN1/MAPT/PPP1CA/PPP2CB	4
BP	GO:0048169	regulation of long-term neuronal synaptic plasticity	4/297	22/11561	0.00216577	0.029701	0.0229768	HRAS/KRAS/NF1/RAB11A	4
BP	GO:0051099	positive regulation of binding	11/297	155/11561	0.00218109	0.0298173	0.0230668	ABL1/BMP2/HIPK2/HMGB1/LFNG/MBD2/MET/MMP9/PPP2CB/RAN/TRIB3	11
BP	GO:0022604	regulation of cell morphogenesis	21/297	412/11561	0.00220633	0.0300682	0.0232609	ABL1/CCL2/CD44/CUX1/EFNA1/FGD6/FN1/ILK/MAP2K1/MAPT/MSN/MYH9/OLFM1/PDPN/PTEN/RAB11A/RELN/RHOA/SEMA3A/STK25/VEGFA	21
BP	GO:0032755	positive regulation of interleukin-6 production	7/297	71/11561	0.00224344	0.0304787	0.0235784	CYBA/HMGB1/HSPD1/MBP/TLR3/TLR6/TNF	7
BP	GO:0001954	positive regulation of cell-matrix adhesion	6/297	53/11561	0.00227434	0.0307071	0.0237551	ABL1/CDK6/ILK/IQGAP1/SMAD3/VEGFA	6
BP	GO:0048008	platelet-derived growth factor receptor signaling pathway	6/297	53/11561	0.00227434	0.0307071	0.0237551	ABL1/HIP1/IQGAP1/PTEN/TIPARP/VEGFA	6
BP	GO:0031331	positive regulation of cellular catabolic process	17/297	305/11561	0.00229197	0.0307859	0.023816	AURKA/CSNK1E/FOXO3/HIF1A/HMGB1/KHSRP/MAPK3/MSN/PABPC1/PIP4K2B/PTEN/PUM1/TFEB/TNF/TRIB3/ZFP36/ZFP36L1	17
BP	GO:0006338	chromatin remodeling	11/297	156/11561	0.00229429	0.0307859	0.023816	ACTB/CHD8/FOXA1/HMGA2/HMGB1/INO80B/MBD2/MYB/MYC/SMARCD3/TPR	11
BP	GO:0008630	intrinsic apoptotic signaling pathway in response to DNA damage	8/297	91/11561	0.00231582	0.0307905	0.0238196	ABL1/BCL2L1/BCL3/CD44/HIPK2/SNAI2/TNF/TP53	8
BP	GO:0010595	positive regulation of endothelial cell migration	8/297	91/11561	0.00231582	0.0307905	0.0238196	ABL1/FGF2/GPI/HIF1A/HMGB1/MET/THBS1/VEGFA	8
BP	GO:0090101	negative regulation of transmembrane receptor protein serine/threonine kinase signaling pathway	8/297	91/11561	0.00231582	0.0307905	0.0238196	ABL1/FAM89B/HIPK2/PEG10/SMAD2/SMAD3/TGFBR2/TP53	8
BP	GO:0034101	erythrocyte homeostasis	9/297	112/11561	0.00234754	0.0309309	0.0239282	CDK6/EPAS1/FOXO3/HIF1A/HIPK2/STAT1/VEGFA/ZFP36/ZFP36L1	9
BP	GO:0051302	regulation of cell division	10/297	134/11561	0.00237369	0.0309309	0.0239282	AURKA/BCL2L1/CDC25B/FGF2/GIPC1/MYC/PRC1/RAB11A/RHOA/VEGFA	10
BP	GO:0010421	hydrogen peroxide-mediated programmed cell death	3/297	11/11561	0.00237602	0.0309309	0.0239282	FOXO3/MET/STK25	3
BP	GO:0061158	3'-UTR-mediated mRNA destabilization	3/297	11/11561	0.00237602	0.0309309	0.0239282	KHSRP/ZFP36/ZFP36L1	3
BP	GO:0071803	positive regulation of podosome assembly	3/297	11/11561	0.00237602	0.0309309	0.0239282	MSN/RHOA/TNF	3
BP	GO:0097468	programmed cell death in response to reactive oxygen species	3/297	11/11561	0.00237602	0.0309309	0.0239282	FOXO3/MET/STK25	3
BP	GO:1900153	positive regulation of nuclear-transcribed mRNA catabolic process, deadenylation-dependent decay	3/297	11/11561	0.00237602	0.0309309	0.0239282	PABPC1/ZFP36/ZFP36L1	3
BP	GO:0048255	mRNA stabilization	5/297	37/11561	0.00240297	0.0310959	0.0240559	ELAVL1/FUS/PABPC1/TAF15/ZFP36	5
BP	GO:2000772	regulation of cellular senescence	5/297	37/11561	0.00240297	0.0310959	0.0240559	ABL1/CDK6/HMGA2/KRAS/TP53	5
BP	GO:0070371	ERK1 and ERK2 cascade	15/297	255/11561	0.00245259	0.0316065	0.0244509	ABL1/BMP2/CCL2/CD44/FGF2/FN1/GCNT2/HMGB1/HRAS/MAP2K1/MAPK3/MYC/PTEN/TNF/ZFP36L1	15
BP	GO:0007507	heart development	23/297	472/11561	0.00245691	0.0316065	0.0244509	AP2B1/BMP2/EFNA1/FGF2/FN1/HIF1A/ILK/MAP2K1/MAPK3/MBD2/MEF2C/NF1/OLFM1/PTEN/RAF1/SMAD2/SMAD3/SMARCD3/SNAI2/TGFBR2/TP53/VEGFA/ZFP36L1	23
BP	GO:0000075	cell cycle checkpoint	12/297	181/11561	0.00247296	0.0316292	0.0244685	APC/ARID3A/AURKA/BCL2L1/CCND1/CNOT6/GADD45A/HMGA2/HRAS/TAOK1/TP53/TPR	12
BP	GO:1902532	negative regulation of intracellular signal transduction	21/297	416/11561	0.0024764	0.0316292	0.0244685	ABL1/BCL2L1/CD44/EFNA1/HIF1A/IGF1R/MAPKAP1/MET/MMP9/MYC/NF1/PPP2CB/PTEN/RELA/RHOA/SNAI2/STAT1/THBS1/TMBIM6/TRIB3/UCHL1	21
BP	GO:0072593	reactive oxygen species metabolic process	14/297	230/11561	0.00248044	0.0316292	0.0244685	CYBA/FOXO3/GADD45A/HIF1A/HSPD1/KHSRP/MAPT/RHOA/SMAD3/TGFBR2/THBS1/TLR6/TNF/TP53	14
BP	GO:0048645	animal organ formation	6/297	54/11561	0.00250453	0.0317507	0.0245625	BMP2/MAP2K1/MAPK3/MEF2C/SMARCD3/TGFBR2	6
BP	GO:0070527	platelet aggregation	6/297	54/11561	0.00250453	0.0317507	0.0245625	ACTB/ACTG1/FN1/ILK/MYH9/PDPN	6
BP	GO:0001782	B cell homeostasis	4/297	23/11561	0.00256934	0.0322908	0.0249802	ABL1/HIF1A/MEF2C/RC3H2	4
BP	GO:0003181	atrioventricular valve morphogenesis	4/297	23/11561	0.00256934	0.0322908	0.0249802	BMP2/EFNA1/OLFM1/TGFBR2	4
BP	GO:0010971	positive regulation of G2/M transition of mitotic cell cycle	4/297	23/11561	0.00256934	0.0322908	0.0249802	CCND1/CDC25B/RAB11A/SMARCD3	4
BP	GO:0031589	cell-substrate adhesion	17/297	309/11561	0.00262471	0.0328919	0.0254453	ABL1/ACTG1/CD44/CDK6/EFNA1/FN1/GCNT2/ILK/IQGAP1/LIMCH1/NF1/PDPN/PTEN/RHOA/SMAD3/THBS1/VEGFA	17
BP	GO:0002262	myeloid cell homeostasis	10/297	136/11561	0.00264595	0.033063	0.0255777	CDK6/EPAS1/FOXO3/HIF1A/HIPK2/HMGB1/STAT1/VEGFA/ZFP36/ZFP36L1	10
BP	GO:0014002	astrocyte development	5/297	38/11561	0.00270988	0.0336233	0.0260111	CDK6/KRAS/MAPT/NF1/TNF	5
BP	GO:0038066	p38MAPK cascade	5/297	38/11561	0.00270988	0.0336233	0.0260111	BMP2/GADD45A/VEGFA/ZFP36/ZFP36L1	5
BP	GO:0032535	regulation of cellular component size	17/297	310/11561	0.00271392	0.0336233	0.0260111	ABL1/ARF6/ARPC5/FN1/ILK/MAPT/MSN/OLFM1/PLS1/PPP1CA/PTEN/RAB11A/RHOA/SEMA3A/SLC12A2/SPTBN1/VEGFA	17
BP	GO:0031571	mitotic G1 DNA damage checkpoint	6/297	55/11561	0.00275179	0.0338999	0.0262251	ARID3A/AURKA/CCND1/CNOT6/GADD45A/TP53	6
BP	GO:0044819	mitotic G1/S transition checkpoint	6/297	55/11561	0.00275179	0.0338999	0.0262251	ARID3A/AURKA/CCND1/CNOT6/GADD45A/TP53	6
BP	GO:0097305	response to alcohol	13/297	208/11561	0.0027866	0.034232	0.026482	AHR/BCL2L1/CCND1/CLDN1/CYBA/DRD4/FOS/FOXO3/GOLPH3/PTEN/RHOA/SMAD2/TGFBR2	13
BP	GO:0050680	negative regulation of epithelial cell proliferation	9/297	115/11561	0.00281086	0.034433	0.0266375	CCL2/CDK6/MEF2C/NF1/PTEN/SNAI2/STAT1/THBS1/TNF	9
BP	GO:0001819	positive regulation of cytokine production	19/297	367/11561	0.00297955	0.0355188	0.0274774	BCL3/CYBA/EIF2AK2/GAPDH/HIF1A/HMGB1/HRAS/HSPD1/MBP/MYB/PUM1/RELA/SMAD3/SPTBN1/STAT1/THBS1/TLR3/TLR6/TNF	19
BP	GO:0006165	nucleoside diphosphate phosphorylation	9/297	116/11561	0.00298041	0.0355188	0.0274774	FOXK2/GAPDH/GPI/HIF1A/LDHA/NME4/PKM/PRKAG2/TPR	9
BP	GO:0043280	positive regulation of cysteine-type endopeptidase activity involved in apoptotic process	9/297	116/11561	0.00298041	0.0355188	0.0274774	HIP1/HMGB1/HSPD1/MAPT/MYC/PDCD2/RHOA/SMAD3/TNF	9
BP	GO:0046330	positive regulation of JNK cascade	9/297	116/11561	0.00298041	0.0355188	0.0274774	GADD45A/HIPK2/HMGB1/HRAS/SEMA3A/TAOK1/TLR3/TLR6/TNF	9
BP	GO:0044783	G1 DNA damage checkpoint	6/297	56/11561	0.0030169	0.0355188	0.0274774	ARID3A/AURKA/CCND1/CNOT6/GADD45A/TP53	6
BP	GO:0060675	ureteric bud morphogenesis	6/297	56/11561	0.0030169	0.0355188	0.0274774	BMP2/FGF2/FOXD1/ILK/MYC/VEGFA	6
BP	GO:0072171	mesonephric tubule morphogenesis	6/297	56/11561	0.0030169	0.0355188	0.0274774	BMP2/FGF2/FOXD1/ILK/MYC/VEGFA	6
BP	GO:0070646	protein modification by small protein removal	14/297	235/11561	0.0030171	0.0355188	0.0274774	ACTB/APC/FOXK2/HIF1A/INO80B/MYC/PTEN/RHOA/RHOT1/SMAD2/SMAD3/TP53/UCHL1/USP18	14
BP	GO:0002053	positive regulation of mesenchymal cell proliferation	4/297	24/11561	0.00302166	0.0355188	0.0274774	MYC/STAT1/TGFBR2/VEGFA	4
BP	GO:0003171	atrioventricular valve development	4/297	24/11561	0.00302166	0.0355188	0.0274774	BMP2/EFNA1/OLFM1/TGFBR2	4
BP	GO:0034114	regulation of heterotypic cell-cell adhesion	4/297	24/11561	0.00302166	0.0355188	0.0274774	CD44/GCNT2/MBP/TNF	4
BP	GO:0051654	establishment of mitochondrion localization	4/297	24/11561	0.00302166	0.0355188	0.0274774	HIF1A/MAPT/RHOT1/UCHL1	4
BP	GO:0051894	positive regulation of focal adhesion assembly	4/297	24/11561	0.00302166	0.0355188	0.0274774	ABL1/IQGAP1/SMAD3/VEGFA	4
BP	GO:0061157	mRNA destabilization	4/297	24/11561	0.00302166	0.0355188	0.0274774	KHSRP/PUM1/ZFP36/ZFP36L1	4
BP	GO:0090344	negative regulation of cell aging	4/297	24/11561	0.00302166	0.0355188	0.0274774	ABL1/CDK6/HMGA2/PTEN	4
BP	GO:0043489	RNA stabilization	5/297	39/11561	0.00304421	0.0355616	0.0275106	ELAVL1/FUS/PABPC1/TAF15/ZFP36	5
BP	GO:2001239	regulation of extrinsic apoptotic signaling pathway in absence of ligand	5/297	39/11561	0.00304421	0.0355616	0.0275106	BCL2L1/NF1/PPP1CA/SNAI2/TNF	5
BP	GO:0010948	negative regulation of cell cycle process	16/297	287/11561	0.00304977	0.0355616	0.0275106	APC/ARID3A/AURKA/CCL2/CCND1/CDK6/CNOT6/ESPL1/FHL1/GADD45A/HMGA2/PTEN/TAOK1/TP53/TPR/ZFP36L1	16
BP	GO:0060964	regulation of gene silencing by miRNA	7/297	75/11561	0.0030697	0.035577	0.0275225	ELAVL1/MAP2K1/PUM1/TNF/TP53/TPR/ZFP36	7
BP	GO:0000212	meiotic spindle organization	3/297	12/11561	0.0031082	0.035577	0.0275225	AURKA/ESPL1/MYH9	3
BP	GO:0003128	heart field specification	3/297	12/11561	0.0031082	0.035577	0.0275225	BMP2/MEF2C/SMARCD3	3
BP	GO:0006089	lactate metabolic process	3/297	12/11561	0.0031082	0.035577	0.0275225	HIF1A/LDHA/TP53	3
BP	GO:0019896	axonal transport of mitochondrion	3/297	12/11561	0.0031082	0.035577	0.0275225	HIF1A/MAPT/UCHL1	3
BP	GO:0043558	regulation of translational initiation in response to stress	3/297	12/11561	0.0031082	0.035577	0.0275225	EIF2AK1/EIF2AK2/PPP1CA	3
BP	GO:1900151	regulation of nuclear-transcribed mRNA catabolic process, deadenylation-dependent decay	3/297	12/11561	0.0031082	0.035577	0.0275225	PABPC1/ZFP36/ZFP36L1	3
BP	GO:0009314	response to radiation	19/297	369/11561	0.00316307	0.0361104	0.0279351	B4GALT2/BCL2L1/BCL3/CCND1/CYBA/FOS/GADD45A/HIF1A/HMGA2/HRAS/JUND/KRAS/MYC/NF1/PAXIP1/PPP1CA/RELA/SNAI2/TP53	19
BP	GO:0009749	response to glucose	11/297	163/11561	0.00322704	0.0367111	0.0283998	CYBA/FOXO3/HIF1A/IGF1R/LDHA/PTEN/RAF1/RHOA/SMAD2/TGFBR2/THBS1	11
BP	GO:1902749	regulation of cell cycle G2/M phase transition	12/297	187/11561	0.00323253	0.0367111	0.0283998	AURKA/CCND1/CDC25B/CSNK1E/DYNLL1/FHL1/HMGA2/PAXIP1/RAB11A/SMARCD3/TAOK1/TP53	12
BP	GO:1904888	cranial skeletal system development	6/297	57/11561	0.00330064	0.0372832	0.0288424	EIF4A3/MEF2C/PAX5/SMAD2/SMAD3/TGFBR2	6
BP	GO:0010038	response to metal ion	17/297	316/11561	0.00330387	0.0372832	0.0288424	BMP6/CCND1/CLDN1/FOS/FUS/HIF1A/IQGAP1/JUND/MAPK3/MAPT/MEF2C/MMP9/PPP1CA/PPP2CB/PTEN/SLC12A2/THBS1	17
BP	GO:0060021	roof of mouth development	7/297	76/11561	0.00330855	0.0372832	0.0288424	FRAS1/JAG2/MEF2C/SMAD2/SNAI2/TGFBR2/TIPARP	7
BP	GO:0046939	nucleotide phosphorylation	9/297	118/11561	0.0033437	0.0375822	0.0290737	FOXK2/GAPDH/GPI/HIF1A/LDHA/NME4/PKM/PRKAG2/TPR	9
BP	GO:1904018	positive regulation of vasculature development	11/297	164/11561	0.00338213	0.0379164	0.0293322	ABL1/ANGPTL4/FGF2/HIF1A/HIPK2/HMGA2/PKM/TGFBR2/THBS1/TLR3/VEGFA	11
BP	GO:0045773	positive regulation of axon extension	5/297	40/11561	0.00340731	0.0380032	0.0293994	FN1/ILK/MAPT/RAB11A/VEGFA	5
BP	GO:2000648	positive regulation of stem cell proliferation	5/297	40/11561	0.00340731	0.0380032	0.0293994	HIF1A/HMGA2/PDCD2/SMARCD3/VEGFA	5
BP	GO:0048469	cell maturation	10/297	141/11561	0.003437	0.0382367	0.02958	ABHD2/AURKA/B4GALT5/CDC25B/EPAS1/FOXA1/FOXO3/HIF1A/PGR/VEGFA	10
BP	GO:0045785	positive regulation of cell adhesion	19/297	372/11561	0.00345601	0.0383503	0.0296679	ABL1/CCL2/CD44/CDK6/FN1/FOXA1/GCNT2/HMGB1/HSPD1/ILK/IQGAP1/MYB/PDPN/RELA/RHOA/SMAD3/TGFBR2/TNF/VEGFA	19
BP	GO:0006735	NADH regeneration	4/297	25/11561	0.00352547	0.0386296	0.029884	FOXK2/GAPDH/GPI/PKM	4
BP	GO:0044319	wound healing, spreading of cells	4/297	25/11561	0.00352547	0.0386296	0.029884	CD44/PDPN/PTEN/RHOA	4
BP	GO:0061621	canonical glycolysis	4/297	25/11561	0.00352547	0.0386296	0.029884	FOXK2/GAPDH/GPI/PKM	4
BP	GO:0061718	glucose catabolic process to pyruvate	4/297	25/11561	0.00352547	0.0386296	0.029884	FOXK2/GAPDH/GPI/PKM	4
BP	GO:0090505	epiboly involved in wound healing	4/297	25/11561	0.00352547	0.0386296	0.029884	CD44/PDPN/PTEN/RHOA	4
BP	GO:0000956	nuclear-transcribed mRNA catabolic process	11/297	165/11561	0.00354315	0.0386343	0.0298876	CNOT6/EIF4A3/PABPC1/RC3H2/RPL23A/RPL37/RPS2/RPS27/RPS8/ZFP36/ZFP36L1	11
BP	GO:0060147	regulation of posttranscriptional gene silencing	7/297	77/11561	0.00356133	0.0386343	0.0298876	ELAVL1/MAP2K1/PUM1/TNF/TP53/TPR/ZFP36	7
BP	GO:0060966	regulation of gene silencing by RNA	7/297	77/11561	0.00356133	0.0386343	0.0298876	ELAVL1/MAP2K1/PUM1/TNF/TP53/TPR/ZFP36	7
BP	GO:1903035	negative regulation of response to wounding	7/297	77/11561	0.00356133	0.0386343	0.0298876	CERS2/FGF2/PTEN/SLC12A2/SMAD3/THBS1/TNF	7
BP	GO:0007162	negative regulation of cell adhesion	14/297	240/11561	0.0036456	0.0394056	0.0304843	ABL1/BMP2/BMP6/CD164/GCNT2/HMGB1/MBP/NF1/PTEN/RC3H2/RHOA/SNAI2/THBS1/VEGFA	14
BP	GO:0061387	regulation of extent of cell growth	8/297	98/11561	0.00367668	0.0394056	0.0304843	ABL1/FN1/ILK/MAPT/OLFM1/RAB11A/SEMA3A/VEGFA	8
BP	GO:1904375	regulation of protein localization to cell periphery	8/297	98/11561	0.00367668	0.0394056	0.0304843	ACTB/ARF6/BCL2L1/HRAS/PLS1/RAB11A/SPTBN1/TNF	8
BP	GO:0007163	establishment or maintenance of cell polarity	12/297	190/11561	0.00367761	0.0394056	0.0304843	ACTB/ARF6/ARPC5/FAM89B/GOLPH3/ILK/MAPKAP1/MSN/MYH9/RHOA/STK25/TCF15	12
BP	GO:0010951	negative regulation of endopeptidase activity	12/297	190/11561	0.00367761	0.0394056	0.0304843	APLP2/BIRC5/CD44/DNAJB6/GAPDH/MMP9/RAF1/SERPIND1/THBS1/TNF/VEGFA/XIAP	12
BP	GO:0042110	T cell activation	20/297	403/11561	0.00377731	0.0403746	0.031234	ABL1/BCL3/CCL2/CCND3/CD44/CDK6/HMGB1/HSPD1/JAG2/LFNG/MICB/MSN/MYB/MYH9/RC3H2/RHOA/SMAD3/TGFBR2/TP53/ZFP36L1	20
BP	GO:0006970	response to osmotic stress	7/297	78/11561	0.00382855	0.0408223	0.0315802	CLDN1/LRRC8D/SLC12A2/TLR3/TNF/TP53/ZFP36L1	7
BP	GO:0019439	aromatic compound catabolic process	23/297	490/11561	0.00390852	0.0414602	0.0320738	ACOT7/CNOT6/EIF4A3/ELAVL1/FUS/FXR2/GSTZ1/HMGB1/KHSRP/NT5E/NT5M/PABPC1/PCBD1/PUM1/RC3H2/RPL23A/RPL37/RPS2/RPS27/RPS8/TAF15/ZFP36/ZFP36L1	23
BP	GO:0061035	regulation of cartilage development	6/297	59/11561	0.00392715	0.0414602	0.0320738	BMP2/BMP6/MAF/RELA/SMAD3/SNAI2	6
BP	GO:0072078	nephron tubule morphogenesis	6/297	59/11561	0.00392715	0.0414602	0.0320738	BMP2/FGF2/FOXD1/ILK/MYC/VEGFA	6
BP	GO:0034329	cell junction assembly	18/297	349/11561	0.00395737	0.0414602	0.0320738	ABL1/ACTB/ACTG1/APC/ARF6/CLDN1/FN1/ILK/IQGAP1/LIMCH1/MEF2C/PTEN/RHOA/SMAD3/SNAI2/THBS1/TNF/VEGFA	18
BP	GO:0045198	establishment of epithelial cell apical/basal polarity	3/297	13/11561	0.00396444	0.0414602	0.0320738	MSN/RHOA/TCF15	3
BP	GO:0045947	negative regulation of translational initiation	3/297	13/11561	0.00396444	0.0414602	0.0320738	EIF2AK1/EIF4EBP2/TPR	3
BP	GO:0051547	regulation of keratinocyte migration	3/297	13/11561	0.00396444	0.0414602	0.0320738	ARF6/MMP9/PTEN	3
BP	GO:0090343	positive regulation of cell aging	3/297	13/11561	0.00396444	0.0414602	0.0320738	HMGA2/KRAS/TP53	3
BP	GO:0009746	response to hexose	11/297	168/11561	0.00406338	0.0419008	0.0324146	CYBA/FOXO3/HIF1A/IGF1R/LDHA/PTEN/RAF1/RHOA/SMAD2/TGFBR2/THBS1	11
BP	GO:0030278	regulation of ossification	11/297	168/11561	0.00406338	0.0419008	0.0324146	BMP2/BMP6/CDK6/HIF1A/ILK/JUND/MAPK3/MEF2C/SMAD3/SNAI2/TNF	11
BP	GO:0009651	response to salt stress	4/297	26/11561	0.00408343	0.0419008	0.0324146	CLDN1/TNF/TP53/ZFP36L1	4
BP	GO:0035767	endothelial cell chemotaxis	4/297	26/11561	0.00408343	0.0419008	0.0324146	FGF2/MET/THBS1/VEGFA	4
BP	GO:0050779	RNA destabilization	4/297	26/11561	0.00408343	0.0419008	0.0324146	KHSRP/PUM1/ZFP36/ZFP36L1	4
BP	GO:0061620	glycolytic process through glucose-6-phosphate	4/297	26/11561	0.00408343	0.0419008	0.0324146	FOXK2/GAPDH/GPI/PKM	4
BP	GO:0090504	epiboly	4/297	26/11561	0.00408343	0.0419008	0.0324146	CD44/PDPN/PTEN/RHOA	4
BP	GO:1902751	positive regulation of cell cycle G2/M phase transition	4/297	26/11561	0.00408343	0.0419008	0.0324146	CCND1/CDC25B/RAB11A/SMARCD3	4
BP	GO:0000082	G1/S transition of mitotic cell cycle	13/297	218/11561	0.00416283	0.0426153	0.0329673	ARID3A/AURKA/CCL2/CCND1/CCND3/CCNH/CDK6/CNOT6/FHL1/GADD45A/MYC/PTEN/TP53	13
BP	GO:0010463	mesenchymal cell proliferation	5/297	42/11561	0.0042252	0.0430517	0.0333049	BMP2/MYC/STAT1/TGFBR2/VEGFA	5
BP	GO:0032330	regulation of chondrocyte differentiation	5/297	42/11561	0.0042252	0.0430517	0.0333049	BMP6/MAF/RELA/SMAD3/SNAI2	5
BP	GO:0072006	nephron development	9/297	123/11561	0.00440527	0.0446055	0.0345069	BMP2/FGF2/FOXD1/ILK/IQGAP1/MEF2C/MYC/STAT1/VEGFA	9
BP	GO:1903076	regulation of protein localization to plasma membrane	7/297	80/11561	0.00440838	0.0446055	0.0345069	ACTB/ARF6/BCL2L1/PLS1/RAB11A/SPTBN1/TNF	7
BP	GO:2001022	positive regulation of response to DNA damage stimulus	7/297	80/11561	0.00440838	0.0446055	0.0345069	FUS/FXR2/HMGA2/HMGB1/MYC/NPAS2/PAXIP1	7
BP	GO:1903409	reactive oxygen species biosynthetic process	8/297	101/11561	0.00442096	0.0446292	0.0345253	CYBA/FOXO3/HSPD1/KHSRP/RHOA/SMAD3/TLR6/TNF	8
BP	GO:0010466	negative regulation of peptidase activity	12/297	195/11561	0.00452824	0.0456066	0.0352814	APLP2/BIRC5/CD44/DNAJB6/GAPDH/MMP9/RAF1/SERPIND1/THBS1/TNF/VEGFA/XIAP	12
BP	GO:0038061	NIK/NF-kappaB signaling	10/297	147/11561	0.00462278	0.0464515	0.035935	BCL3/EIF2AK2/HMGB1/ILK/RC3H2/RELA/RHOA/TLR3/TLR6/TNF	10
BP	GO:0071222	cellular response to lipopolysaccharide	11/297	171/11561	0.00464284	0.0465458	0.036008	ABL1/BMP6/CCL2/HMGB1/MAPK3/MEF2C/PABPN1/RELA/RHOA/TNF/ZFP36	11
BP	GO:0019048	modulation by virus of host process	4/297	27/11561	0.00469816	0.0467019	0.0361287	BCL2L1/EIF2AK2/HIPK2/PABPN1	4
BP	GO:0061615	glycolytic process through fructose-6-phosphate	4/297	27/11561	0.00469816	0.0467019	0.0361287	FOXK2/GAPDH/GPI/PKM	4
BP	GO:0062208	positive regulation of pattern recognition receptor signaling pathway	4/297	27/11561	0.00469816	0.0467019	0.0361287	CYBA/HMGB1/PUM1/TLR3	4
BP	GO:0097193	intrinsic apoptotic signaling pathway	14/297	247/11561	0.00470124	0.0467019	0.0361287	ABL1/BCL2L1/BCL3/CD44/HIF1A/HIPK2/HRAS/MMP9/SNAI2/STK25/TMBIM6/TNF/TP53/TRIB3	14
BP	GO:0048588	developmental cell growth	12/297	196/11561	0.00471591	0.0467411	0.0361591	ABL1/ALCAM/AURKA/FN1/ILK/IQGAP1/MAPT/OLFM1/RAB11A/SEMA3A/TGFBR2/VEGFA	12
BP	GO:0002070	epithelial cell maturation	3/297	14/11561	0.0049506	0.0480836	0.0371977	FOXA1/HIF1A/PGR	3
BP	GO:0048308	organelle inheritance	3/297	14/11561	0.0049506	0.0480836	0.0371977	MAP2K1/MAPK3/STK25	3
BP	GO:0048313	Golgi inheritance	3/297	14/11561	0.0049506	0.0480836	0.0371977	MAP2K1/MAPK3/STK25	3
BP	GO:0060965	negative regulation of gene silencing by miRNA	3/297	14/11561	0.0049506	0.0480836	0.0371977	ELAVL1/TNF/TP53	3
BP	GO:0071801	regulation of podosome assembly	3/297	14/11561	0.0049506	0.0480836	0.0371977	MSN/RHOA/TNF	3
BP	GO:1903587	regulation of blood vessel endothelial cell proliferation involved in sprouting angiogenesis	3/297	14/11561	0.0049506	0.0480836	0.0371977	FGF2/THBS1/VEGFA	3
BP	GO:1905331	negative regulation of morphogenesis of an epithelium	3/297	14/11561	0.0049506	0.0480836	0.0371977	PTEN/STAT1/TNF	3
BP	GO:2000641	regulation of early endosome to late endosome transport	3/297	14/11561	0.0049506	0.0480836	0.0371977	MAP2K1/MAPK3/MSN	3
BP	GO:2001028	positive regulation of endothelial cell chemotaxis	3/297	14/11561	0.0049506	0.0480836	0.0371977	FGF2/MET/VEGFA	3
BP	GO:0030512	negative regulation of transforming growth factor beta receptor signaling pathway	6/297	62/11561	0.00502644	0.0486463	0.037633	FAM89B/PEG10/SMAD2/SMAD3/TGFBR2/TP53	6
BP	GO:0043491	protein kinase B signaling	13/297	223/11561	0.00503281	0.0486463	0.037633	CCL2/FGF2/GCNT2/HIP1/IGF1R/ILK/MET/MST1R/PTEN/THBS1/TNF/TRIB3/ZFP36L1	13
BP	GO:0009895	negative regulation of catabolic process	14/297	249/11561	0.00504452	0.0486463	0.037633	EFNA1/ELAVL1/FOXK2/FUS/GIPC1/HIPK2/MET/PABPC1/RELA/SMAD3/TAF15/TNF/TP53/ZFP36	14
BP	GO:0034284	response to monosaccharide	11/297	173/11561	0.0050643	0.0486463	0.037633	CYBA/FOXO3/HIF1A/IGF1R/LDHA/PTEN/RAF1/RHOA/SMAD2/TGFBR2/THBS1	11
BP	GO:1903708	positive regulation of hemopoiesis	11/297	173/11561	0.0050643	0.0486463	0.037633	FOS/FOXO3/HIF1A/HMGB1/MYB/PDCD2/RHOA/STAT1/TGFBR2/TNF/ZFP36L1	11
BP	GO:0006401	RNA catabolic process	17/297	330/11561	0.00510213	0.0488691	0.0378053	CNOT6/EIF4A3/ELAVL1/FUS/FXR2/KHSRP/PABPC1/PUM1/RC3H2/RPL23A/RPL37/RPS2/RPS27/RPS8/TAF15/ZFP36/ZFP36L1	17
BP	GO:0060560	developmental growth involved in morphogenesis	12/297	198/11561	0.00510991	0.0488691	0.0378053	ABL1/ALCAM/AURKA/FN1/ILK/IQGAP1/MAPT/OLFM1/RAB11A/SEMA3A/TGFBR2/VEGFA	12
BP	GO:0035176	social behavior	5/297	44/11561	0.00517431	0.0491616	0.0380316	CHD8/CIC/DRD4/EIF4EBP2/PTEN	5
BP	GO:0060324	face development	5/297	44/11561	0.00517431	0.0491616	0.0380316	HOXB3/MAP2K1/MAPK3/RAF1/TIPARP	5
BP	GO:1902373	negative regulation of mRNA catabolic process	5/297	44/11561	0.00517431	0.0491616	0.0380316	ELAVL1/FUS/PABPC1/TAF15/ZFP36	5
CC	GO:0090575	RNA polymerase II transcription regulator complex	13/304	142/11841	7.29371e-05	0.019762	0.0185966	CCNH/FOS/HIF1A/HIPK2/HOXB9/JUND/MXI1/NPAS2/SMAD2/SMAD3/TAF5L/TCF15/TP53	13
CC	GO:0010494	cytoplasmic stress granule	8/304	57/11841	9.52384e-05	0.019762	0.0185966	ATXN2/ELAVL1/KHSRP/MBNL1/PABPC1/PUM1/RC3H2/ZFP36	8
CC	GO:0036464	cytoplasmic ribonucleoprotein granule	14/304	176/11841	0.000176783	0.0224864	0.0211603	ACTB/ATXN2/ELAVL1/FXR2/IQGAP1/KHSRP/MAPT/MBNL1/PABPC1/PUM1/RC3H2/TAF5L/ZFP36/ZFP36L1	14
CC	GO:0005667	transcription regulator complex	21/304	344/11841	0.000216736	0.0224864	0.0211603	AHR/CCND1/CCNH/EPAS1/FOS/HIF1A/HIPK2/HMGB1/HOXB9/JUND/LMO2/MXI1/NPAS2/POU3F1/RELA/SMAD2/SMAD3/SSBP3/TAF5L/TCF15/TP53	21
CC	GO:0035770	ribonucleoprotein granule	14/304	186/11841	0.000313737	0.0260401	0.0245045	ACTB/ATXN2/ELAVL1/FXR2/IQGAP1/KHSRP/MAPT/MBNL1/PABPC1/PUM1/RC3H2/TAF5L/ZFP36/ZFP36L1	14
CC	GO:0005925	focal adhesion	21/304	369/11841	0.000553049	0.0382526	0.0359967	ACTB/ACTG1/ALCAM/ARF6/ARPC5/CD44/CYBA/FHL1/ILK/IQGAP1/KRAS/LASP1/MAP2K1/MAPK3/MSN/MYH9/PABPC1/RHOA/RPS2/RPS8/ZFYVE21	21
CC	GO:0030055	cell-substrate junction	21/304	376/11841	0.000705499	0.041826	0.0393594	ACTB/ACTG1/ALCAM/ARF6/ARPC5/CD44/CYBA/FHL1/ILK/IQGAP1/KRAS/LASP1/MAP2K1/MAPK3/MSN/MYH9/PABPC1/RHOA/RPS2/RPS8/ZFYVE21	21
MF	GO:0003730	mRNA 3'-UTR binding	10/306	71/11705	1.44824e-05	0.00650917	0.00602365	ELAVL1/FUS/FXR2/KHSRP/PABPC1/PUM1/TAF15/TP53/ZFP36/ZFP36L1	10
MF	GO:0001228	DNA-binding transcription activator activity, RNA polymerase II-specific	26/306	412/11705	2.97688e-05	0.00650917	0.00602365	ARID3A/EPAS1/FOS/FOXA1/FOXD1/FOXK2/FOXO3/HIF1A/HMGA2/HOXB3/JUND/MAF/MEF2C/MYB/MYC/PAX5/PGR/POU3F1/RELA/SMAD2/SMAD3/SMARCD3/STAT1/TCF15/TP53/UBP1	26
MF	GO:0001216	DNA-binding transcription activator activity	26/306	414/11705	3.23303e-05	0.00650917	0.00602365	ARID3A/EPAS1/FOS/FOXA1/FOXD1/FOXK2/FOXO3/HIF1A/HMGA2/HOXB3/JUND/MAF/MEF2C/MYB/MYC/PAX5/PGR/POU3F1/RELA/SMAD2/SMAD3/SMARCD3/STAT1/TCF15/TP53/UBP1	26
MF	GO:0001221	transcription cofactor binding	7/306	44/11705	0.00013008	0.0196421	0.018177	AHR/FAM89B/FOXO3/LMO2/PGR/RELA/SMAD3	7
MF	GO:0003725	double-stranded RNA binding	8/306	66/11705	0.000306123	0.0326323	0.0301982	EIF2AK2/ELAVL1/HSPD1/MBNL1/MSN/RC3H2/TLR3/TUBA1B	8
MF	GO:0003729	mRNA binding	16/306	228/11705	0.000324162	0.0326323	0.0301982	EIF4A3/ELAVL1/FUS/FXR2/KHSRP/MBD2/PABPC1/PKM/PUM1/RC3H2/RPS2/TAF15/TP53/TPR/ZFP36/ZFP36L1	16
MF	GO:0033613	activating transcription factor binding	8/306	69/11705	0.000416482	0.0359364	0.0332559	FOS/HIPK2/LMO2/MEF2C/MYC/RELA/SMAD2/SMAD3	8
MF	GO:0046332	SMAD binding	8/306	72/11705	0.000557186	0.0420676	0.0389297	BMP2/FOS/HIPK2/HMGA2/SMAD2/SMAD3/TGFBR2/TGIF1	8

## Sheet: UP TARGET KEGG
Term	Overlap	P-value	Adjusted P-value	Odds Ratio	Combined Score	Genes
Proteoglycans in cancer	26/201	1.77954e-16	3.01819e-14	9.92528	359.94	IQGAP1;HIF1A;TNF;FGF2;THBS1;ACTB;ACTG1;IGF1R;CCND1;MYC;HRAS;MAPK3;SMAD2;MAP2K1;IGF2;FN1;MSN;MMP9;RHOA;VEGFA;PPP1CA;KRAS;RAF1;TP53;MET;CD44
Hepatocellular carcinoma	24/168	2.67096e-16	3.01819e-14	11.076	397.172	SMAD2;MAP2K1;SMAD3;SMARCD3;PHF10;GADD45A;TXNRD2;IGF2;PTEN;ACTB;ACTG1;IGF1R;TGFBR2;CDK6;CCND1;APC;MYC;KRAS;RAF1;TP53;HRAS;MET;BCL2L1;MAPK3
Pathways in cancer	38/530	8.18601e-15	6.16679e-13	5.29341	171.699	EPAS1;PTEN;XIAP;HIF1A;FGF2;RELA;IGF1R;CCND3;CCND1;MYC;TPR;ABL1;HRAS;MAPK3;JAG2;SMAD2;MAP2K1;SMAD3;GADD45A;STAT1;TXNRD2;IFNGR2;FN1;IGF2;FOS;MMP9;RHOA;VEGFA;TGFBR2;BMP2;CDK6;APC;BIRC5;KRAS;RAF1;TP53;MET;BCL2L1
Colorectal cancer	16/86	4.05533e-13	2.29126e-11	14.8435	423.539	SMAD2;MAP2K1;SMAD3;GADD45A;FOS;RHOA;TGFBR2;CCND1;APC;MYC;BIRC5;KRAS;RAF1;HRAS;TP53;MAPK3
Pancreatic cancer	15/75	7.2857e-13	3.29314e-11	16.1898	452.467	SMAD2;MAP2K1;SMAD3;STAT1;GADD45A;RELA;TGFBR2;VEGFA;CDK6;CCND1;KRAS;RAF1;TP53;MAPK3;BCL2L1
Chronic myeloid leukemia	15/76	8.94839e-13	3.37056e-11	15.9236	441.753	MAP2K1;SMAD3;GADD45A;RELA;TGFBR2;CDK6;CCND1;MYC;ABL1;KRAS;RAF1;HRAS;TP53;MAPK3;BCL2L1
Cellular senescence	20/160	1.1338e-12	3.66055e-11	9.36817	257.676	SMAD2;MAP2K1;SMAD3;GADD45A;PTEN;FOXO3;RELA;ZFP36L1;TGFBR2;HIPK2;PPP1CA;CCND3;CDK6;CCND1;MYC;KRAS;RAF1;TP53;HRAS;MAPK3
MAPK signaling pathway	26/295	1.74432e-12	4.9277e-11	6.42585	173.978	TNF;FGF2;RELA;IGF1R;CACNG6;CACNG8;MYC;HRAS;MAPK3;MEF2C;MAP2K1;JUND;GADD45A;IGF2;FOS;VEGFA;CDC25B;TGFBR2;EFNA1;TAOK1;NF1;KRAS;MAPT;RAF1;TP53;MET
Endometrial cancer	13/58	5.39657e-12	1.35514e-10	18.5997	482.574	MAP2K1;GADD45A;PTEN;ILK;FOXO3;CCND1;APC;MYC;KRAS;RAF1;HRAS;TP53;MAPK3
Bladder cancer	1941-11-01	2.85441e-11	6.45098e-10	23.4714	569.877	MAP2K1;CCND1;MYC;KRAS;RAF1;THBS1;HRAS;MMP9;TP53;MAPK3;VEGFA
Human T-cell leukemia virus 1 infection	21/219	5.25663e-11	1.08e-09	6.95786	164.685	SMAD2;MAP2K1;SMAD3;PTEN;XIAP;FOS;TNF;RELA;ANAPC11;TGFBR2;CCND3;ZFP36;CCND1;ESPL1;MYC;KRAS;TP53;HRAS;RAN;BCL2L1;MAPK3
Melanoma	13/72	9.93406e-11	1.87092e-09	14.1761	326.511	MAP2K1;GADD45A;PTEN;FGF2;IGF1R;CDK6;CCND1;KRAS;RAF1;HRAS;TP53;MET;MAPK3
Kaposi sarcoma-associated herpesvirus infection	19/186	1.49696e-10	2.60241e-09	7.42565	167.986	MAP2K1;STAT1;EIF2AK2;FOS;FGF2;HIF1A;RELA;VEGFA;ZFP36;CDK6;CCND1;MYC;KRAS;RAF1;TP53;HRAS;TLR3;MICB;MAPK3
Breast cancer	17/147	2.01482e-10	3.2525e-09	8.49435	189.639	JAG2;MAP2K1;GADD45A;PTEN;FOS;FGF2;IGF1R;CDK6;CCND1;APC;MYC;PGR;KRAS;RAF1;TP53;HRAS;MAPK3
Central carbon metabolism in cancer	1965-12-01	4.02429e-10	6.06327e-09	14.5239	314.202	MAP2K1;LDHA;PKM;MYC;PTEN;KRAS;RAF1;HRAS;TP53;MET;HIF1A;MAPK3
Hepatitis C	17/155	4.65702e-10	6.35769e-09	7.99865	171.871	MAP2K1;STAT1;EIF2AK1;EIF2AK2;TNF;CLDN1;RELA;PPP2CB;CDK6;CCND1;MYC;KRAS;RAF1;TP53;HRAS;TLR3;MAPK3
Focal adhesion	19/199	4.78233e-10	6.35769e-09	6.88476	147.753	MAP2K1;FN1;PTEN;XIAP;ILK;THBS1;ACTB;RHOA;VEGFA;PPP1CA;ACTG1;IGF1R;CCND3;RELN;CCND1;RAF1;HRAS;MET;MAPK3
PI3K-Akt signaling pathway	25/354	5.50282e-10	6.90909e-09	5.01909	107.01	PTEN;FOXO3;FGF2;THBS1;RELA;IGF1R;PPP2CB;CCND3;RELN;CCND1;MYC;MYB;HRAS;MAPK3;MAP2K1;FN1;IGF2;VEGFA;EFNA1;CDK6;KRAS;RAF1;TP53;MET;BCL2L1
Hepatitis B	17/163	1.02332e-09	1.21721e-08	7.55727	156.437	SMAD2;MAP2K1;SMAD3;STAT1;FOS;TNF;MMP9;RELA;TGFBR2;MYC;BIRC5;KRAS;RAF1;TP53;HRAS;TLR3;MAPK3
Transcriptional misregulation in cancer	18/186	1.11128e-09	1.22106e-08	6.96929	143.691	MEF2C;TAF15;GADD45A;FUS;LMO2;HMGA2;PAX5;MMP9;RELA;IGF1R;TGFBR2;MAF;EWSR1;SIN3A;MYC;TP53;MET;BCL2L1
Apoptosis	16/143	1.13461e-09	1.22106e-08	8.15769	168.024	MAP2K1;GADD45A;XIAP;FOS;TNF;ACTB;RELA;ACTG1;TUBA1B;BIRC5;KRAS;RAF1;TP53;HRAS;BCL2L1;MAPK3
TGF-beta signaling pathway	13/90	1.78188e-09	1.83048e-08	10.8522	218.625	TGIF1;SMAD2;SMAD3;TNF;THBS1;RHOA;BMP6;TGFBR2;PPP2CB;BMP2;MYC;NEO1;MAPK3
FoxO signaling pathway	15/132	3.0474e-09	2.9944e-08	8.27833	162.33	SMAD2;MAP2K1;SMAD3;GADD45A;PTEN;PRKAG2;CSNK1E;FOXO3;IGF1R;TGFBR2;CCND1;KRAS;RAF1;HRAS;MAPK3
Human papillomavirus infection	23/330	3.54848e-09	3.34148e-08	4.9205	95.7369	MAP2K1;STAT1;FN1;PTEN;EIF2AK2;TNF;THBS1;RELA;VEGFA;LFNG;PPP2CB;CCND3;RELN;CDK6;PKM;CCND1;APC;KRAS;RAF1;TP53;HRAS;TLR3;MAPK3
Thyroid cancer	1937-09-01	4.87957e-09	4.41113e-08	20.4445	391.272	MAP2K1;CCND1;GADD45A;MYC;TPR;KRAS;HRAS;TP53;MAPK3
Hippo signaling pathway	16/160	5.90692e-09	5.13448e-08	7.18837	136.199	SMAD2;SMAD3;CSNK1E;ACTB;BMP6;ACTG1;TGFBR2;PPP1CA;PPP2CB;CCND3;BMP2;CCND1;APC;MYC;SNAI2;BIRC5
AGE-RAGE signaling pathway in diabetic complications	13/100	6.68715e-09	5.5974e-08	9.59996	180.701	SMAD2;SMAD3;STAT1;FN1;TNF;RELA;TGFBR2;VEGFA;CCND1;CCL2;KRAS;HRAS;MAPK3
Prolactin signaling pathway	1970-11-01	1.2974e-08	1.04718e-07	11.917	216.417	MAP2K1;CCND1;STAT1;KRAS;FOS;RAF1;FOXO3;HRAS;RELA;SOCS4;MAPK3
Gastric cancer	15/149	1.62186e-08	1.26394e-07	7.22181	129.538	SMAD2;MAP2K1;SMAD3;GADD45A;FGF2;TGFBR2;CCND1;APC;MYC;KRAS;RAF1;TP53;HRAS;MET;MAPK3
Adherens junction	1972-11-01	1.76163e-08	1.32709e-07	11.5251	205.775	SMAD2;SMAD3;SNAI2;IQGAP1;MET;ACTB;RHOA;ACTG1;IGF1R;TGFBR2;MAPK3
Oxytocin signaling pathway	15/153	2.32453e-08	1.69466e-07	7.01105	123.234	MAP2K1;MEF2C;PRKAG2;FOS;ACTB;RHOA;ACTG1;PPP1CA;CACNG6;CACNG8;CCND1;KRAS;RAF1;HRAS;MAPK3
Glioma	1975-11-01	2.73664e-08	1.93275e-07	10.9832	191.261	MAP2K1;CDK6;CCND1;GADD45A;PTEN;KRAS;RAF1;HRAS;TP53;IGF1R;MAPK3
Thyroid hormone signaling pathway	13/116	4.12155e-08	2.82264e-07	8.10208	137.772	MAP2K1;STAT1;HIF1A;ACTB;ACTG1;CCND1;SIN3A;MYC;KRAS;RAF1;TP53;HRAS;MAPK3
Regulation of actin cytoskeleton	17/214	6.23172e-08	4.14226e-07	5.5862	92.6808	MAP2K1;FN1;MSN;IQGAP1;ARPC5;FGF2;ACTB;RHOA;PPP1CA;ACTG1;APC;MYH9;PIP4K2B;KRAS;RAF1;HRAS;MAPK3
Non-small cell lung cancer	1966-10-01	8.60451e-08	5.55605e-07	11.3787	185.113	MAP2K1;CDK6;CCND1;GADD45A;KRAS;RAF1;FOXO3;HRAS;TP53;MAPK3
Cell cycle	13/124	9.17188e-08	5.7579e-07	7.51508	121.778	SMAD2;SMAD3;CCNH;GADD45A;CDC25B;ANAPC11;CCND3;CDK6;CCND1;ESPL1;MYC;ABL1;TP53
Ras signaling pathway	17/232	2.0023e-07	1.22303e-06	5.11379	78.8741	MAP2K1;IGF2;FGF2;RHOA;RELA;VEGFA;IGF1R;EFNA1;ABL1;NF1;KRAS;RAF1;HRAS;MET;ARF6;BCL2L1;MAPK3
MicroRNAs in cancer	19/299	3.53514e-07	2.10248e-06	4.40323	65.4114	MAP2K1;PTEN;HMGA2;MMP9;THBS1;RHOA;VEGFA;CDC25B;CDK6;CCND1;APC;MYC;ABL1;KRAS;RAF1;TP53;HRAS;MET;CD44
Prostate cancer	1997-11-01	4.07418e-07	2.36094e-06	8.16438	120.126	MAP2K1;CCND1;PTEN;KRAS;RAF1;TP53;HRAS;MMP9;RELA;IGF1R;MAPK3
Sphingolipid signaling pathway	12/119	4.40893e-07	2.49105e-06	7.17427	104.992	PPP2CB;MAP2K1;PTEN;KRAS;RAF1;TNF;TP53;HRAS;RHOA;RELA;CERS2;MAPK3
Influenza A	14/171	6.40337e-07	3.52966e-06	5.72725	81.6778	MAP2K1;STAT1;EIF2AK1;IFNGR2;EIF2AK2;TNF;ACTB;RELA;ACTG1;PABPN1;CCL2;RAF1;TLR3;MAPK3
Chagas disease (American trypanosomiasis)	11/103	7.50695e-07	4.03945e-06	7.62959	107.594	SMAD2;PPP2CB;SMAD3;IFNGR2;CCL2;FOS;TLR6;TNF;RELA;TGFBR2;MAPK3
Mitophagy	1965-09-01	8.4854e-07	4.45977e-06	10.2077	142.701	RHOT1;TFEB;KRAS;FOXO3;HRAS;TP53;HIF1A;RELA;BCL2L1
Relaxin signaling pathway	12/130	1.14608e-06	5.88667e-06	6.50183	88.9396	SMAD2;MAP2K1;SMAD3;KRAS;FOS;RAF1;HRAS;MMP9;RELA;TGFBR2;MAPK3;VEGFA
Renal cell carcinoma	1969-09-01	1.42285e-06	7.14589e-06	9.52524	128.237	MAP2K1;EPAS1;KRAS;RAF1;HRAS;MET;HIF1A;MAPK3;VEGFA
Small cell lung cancer	1993-10-01	2.25642e-06	1.097e-05	7.66664	99.6796	CDK6;CCND1;GADD45A;MYC;PTEN;FN1;XIAP;TP53;RELA;BCL2L1
Fluid shear stress and atherosclerosis	12/139	2.33311e-06	1.097e-05	6.03829	78.3064	MEF2C;CCL2;CYBA;FOS;TNF;TP53;MMP9;ACTB;RHOA;RELA;ACTG1;VEGFA
Signaling pathways regulating pluripotency of stem cells	12/139	2.33311e-06	1.097e-05	6.03829	78.3064	SMAD2;MAP2K1;SMAD3;APC;PCGF5;MYC;KRAS;RAF1;FGF2;HRAS;IGF1R;MAPK3
Pathogenic Escherichia coli infection	1955-08-01	2.37844e-06	1.097e-05	10.7811	139.605	TUBB6;TUBA1B;ABL1;ARPC5;CLDN1;ACTB;RHOA;ACTG1
Rap1 signaling pathway	14/206	5.80283e-06	2.62288e-05	4.67482	56.3651	MAP2K1;FGF2;THBS1;ACTB;RHOA;VEGFA;ACTG1;IGF1R;EFNA1;KRAS;RAF1;HRAS;MET;MAPK3
Autophagy	11/128	6.44119e-06	2.85433e-05	5.99168	71.6173	PPP2CB;MAP2K1;PTEN;KRAS;HMGB1;RAF1;HIF1A;HRAS;IGF1R;BCL2L1;MAPK3
Th17 cell differentiation	10/107	8.06688e-06	3.50599e-05	6.55543	76.8804	SMAD2;SMAD3;STAT1;IFNGR2;AHR;FOS;HIF1A;RELA;TGFBR2;MAPK3
Acute myeloid leukemia	1966-08-01	9.64218e-06	4.11157e-05	8.73148	100.843	MAP2K1;CCND1;MYC;KRAS;RAF1;HRAS;RELA;MAPK3
Measles	11/138	1.32295e-05	5.53677e-05	5.51707	61.9736	CCND3;CDK6;CCND1;STAT1;EIF2AK1;MSN;EIF2AK2;FOS;TP53;RELA;BCL2L1
Human cytomegalovirus infection	14/225	1.58388e-05	6.5083e-05	4.24972	46.9724	MAP2K1;TNF;RHOA;RELA;VEGFA;CDK6;CCND1;MYC;CCL2;KRAS;RAF1;TP53;HRAS;MAPK3
p53 signaling pathway	1972-08-01	1.85014e-05	7.46663e-05	7.91048	86.2058	CCND3;CDK6;CCND1;GADD45A;PTEN;TP53;THBS1;BCL2L1
Neurotrophin signaling pathway	10/119	2.06543e-05	8.18926e-05	5.83016	62.8933	MAP2K1;ABL1;KRAS;RAF1;FOXO3;TP53;HRAS;RHOA;RELA;MAPK3
Epstein-Barr virus infection	13/201	2.11745e-05	8.25076e-05	4.41964	47.5673	GADD45A;STAT1;EIF2AK2;TNF;RELA;SAP30;CCND3;CDK6;CCND1;SIN3A;MYC;TP53;CD44
Progesterone-mediated oocyte maturation	1999-09-01	2.86484e-05	0.000109738	6.34045	66.3238	MAP2K1;PGR;KRAS;RAF1;IGF1R;CDC25B;ANAPC11;AURKA;MAPK3
HIF-1 signaling pathway	9/100	3.10482e-05	0.000116948	6.27046	65.0872	MAP2K1;LDHA;IFNGR2;HIF1A;GAPDH;RELA;IGF1R;MAPK3;VEGFA
mTOR signaling pathway	11/152	3.26969e-05	0.000121139	4.96572	51.2871	PRR5;MAP2K1;MAPKAP1;PTEN;KRAS;RAF1;TNF;HRAS;RHOA;IGF1R;MAPK3
T cell receptor signaling pathway	9/101	3.36163e-05	0.000122537	6.20198	63.8835	MAP2K1;KRAS;FOS;RAF1;TNF;HRAS;RHOA;RELA;MAPK3
Axon guidance	12/181	3.44087e-05	0.000123435	4.5279	46.5342	EFNA1;SEMA3A;ABL1;ILK;KRAS;RAF1;SRGAP1;HRAS;NEO1;MET;RHOA;MAPK3
Osteoclast differentiation	10/127	3.63056e-05	0.000128204	5.42929	55.5066	MAP2K1;JUND;STAT1;IFNGR2;CYBA;FOS;TNF;RELA;TGFBR2;MAPK3
C-type lectin receptor signaling pathway	9/104	4.24257e-05	0.000147511	6.00521	60.459	STAT1;BCL3;KRAS;RAF1;TNF;HRAS;RHOA;RELA;MAPK3
Long-term depression	1960-07-01	4.51062e-05	0.000154455	8.33604	83.4145	PPP2CB;MAP2K1;KRAS;RAF1;HRAS;IGF1R;MAPK3
Natural killer cell mediated cytotoxicity	10/131	4.73534e-05	0.000159729	5.24874	52.2663	MAP2K1;IFNGR2;SH3BP2;KRAS;RAF1;ULBP2;TNF;HRAS;MICB;MAPK3
ErbB signaling pathway	1985-08-01	6.22244e-05	0.000206805	6.57059	63.6346	MAP2K1;NRG3;MYC;ABL1;KRAS;RAF1;HRAS;MAPK3
Salmonella infection	1986-08-01	6.76716e-05	0.000221649	6.48602	62.2713	IFNGR2;MYH9;FOS;ARPC5;ACTB;RELA;ACTG1;MAPK3
Apelin signaling pathway	10/137	6.92405e-05	0.000223548	4.99923	47.8823	SMAD2;MAP2K1;MEF2C;SMAD3;CCND1;PRKAG2;KRAS;RAF1;HRAS;MAPK3
Inflammatory bowel disease (IBD)	1965-07-01	7.59804e-05	0.000238494	7.61548	72.2331	SMAD2;MAF;SMAD3;STAT1;IFNGR2;TNF;RELA
Shigellosis	1965-07-01	7.59804e-05	0.000238494	7.61548	72.2331	ABL1;ARPC5;ACTB;CD44;RELA;ACTG1;MAPK3
Tight junction	11/170	9.05567e-05	0.000280354	4.3995	40.9573	PPP2CB;TUBA1B;CCND1;HSPA4;MSN;PRKAG2;MYH9;CLDN1;ACTB;RHOA;ACTG1
IL-17 signaling pathway	1993-08-01	0.000117999	0.000360376	5.94975	53.8145	JUND;CCL2;FOS;TNF;ELAVL1;MMP9;RELA;MAPK3
B cell receptor signaling pathway	1971-07-01	0.000133813	0.000403224	6.89942	61.5364	MAP2K1;KRAS;FOS;RAF1;HRAS;RELA;MAPK3
Bacterial invasion of epithelial cells	1974-07-01	0.000173871	0.000510322	6.58948	57.0464	FN1;ILK;ARPC5;MET;ACTB;RHOA;ACTG1
Leishmaniasis	1974-07-01	0.000173871	0.000510322	6.58948	57.0464	STAT1;IFNGR2;CYBA;FOS;TNF;RELA;MAPK3
Oocyte meiosis	9/125	0.000176571	0.000511602	4.91279	42.4553	PPP2CB;MAP2K1;ESPL1;PGR;IGF1R;ANAPC11;AURKA;MAPK3;PPP1CA
Longevity regulating pathway	8/102	0.000224629	0.00064261	5.37763	45.1777	EIF4EBP2;PRKAG2;KRAS;FOXO3;TP53;HRAS;RELA;IGF1R
Toll-like receptor signaling pathway	8/104	0.000256721	0.000725236	5.26505	43.5289	MAP2K1;STAT1;FOS;TLR6;TNF;TLR3;RELA;MAPK3
JAK-STAT signaling pathway	10/162	0.000275515	0.000768721	4.17165	34.1945	CCND3;CCND1;STAT1;MYC;IFNGR2;FHL1;RAF1;HRAS;SOCS4;BCL2L1
VEGF signaling pathway	1959-06-01	0.000341944	0.00094243	7.12228	56.8419	MAP2K1;KRAS;RAF1;HRAS;MAPK3;VEGFA
Insulin signaling pathway	9/137	0.000350532	0.00095446	4.44948	35.4004	MAP2K1;TRIP10;PRKAG2;KRAS;RAF1;HRAS;SOCS4;MAPK3;PPP1CA
TNF signaling pathway	8/110	0.000376193	0.00101214	4.95383	39.0629	MAP2K1;BCL3;CCL2;FOS;TNF;MMP9;RELA;MAPK3
Viral carcinogenesis	11/201	0.000390193	0.00103745	3.67584	28.8512	CCND3;CDK6;PKM;CCND1;EIF2AK2;KRAS;TP53;HRAS;RHOA;RELA;MAPK3
Gap junction	1988-07-01	0.000507699	0.00133419	5.44667	41.3164	TUBB6;TUBA1B;MAP2K1;KRAS;RAF1;HRAS;MAPK3
mRNA surveillance pathway	1991-07-01	0.000621653	0.00161487	5.25134	38.7713	PPP2CB;PABPN1;ALYREF;EIF4A3;PAPOLA;PABPC1;PPP1CA
Th1 and Th2 cell differentiation	1992-07-01	0.000663844	0.00170487	5.18929	37.9725	JAG2;MAF;STAT1;IFNGR2;FOS;RELA;MAPK3
Long-term potentiation	1967-06-01	0.000681102	0.00172954	6.18569	45.1048	MAP2K1;KRAS;RAF1;HRAS;MAPK3;PPP1CA
Fc epsilon RI signaling pathway	1968-06-01	0.000737184	0.00185115	6.08561	43.8935	MAP2K1;KRAS;RAF1;TNF;HRAS;MAPK3
Chemokine signaling pathway	10/190	0.000959912	0.00238396	3.51768	24.4432	MAP2K1;STAT1;CCL2;KRAS;RAF1;FOXO3;HRAS;RHOA;RELA;MAPK3
Wnt signaling pathway	9/158	0.000982545	0.00241364	3.81827	26.4429	CCND3;SMAD3;CCND1;APC;MYC;CHD8;CSNK1E;TP53;RHOA
Choline metabolism in cancer	1999-07-01	0.00102665	0.00249488	4.79274	32.981	MAP2K1;KRAS;FOS;RAF1;HIF1A;HRAS;MAPK3
Parathyroid hormone synthesis, secretion and action	7/106	0.00152976	0.00367793	4.45227	28.8625	MAP2K1;MEF2C;JUND;FOS;RAF1;RHOA;MAPK3
Estrogen signaling pathway	8/137	0.00158844	0.00377881	3.91158	25.2101	MAP2K1;PGR;KRAS;FOS;RAF1;HRAS;MMP9;MAPK3
Endocytosis	11/244	0.00190003	0.00447298	2.99086	18.7404	SMAD2;SMAD3;AGAP1;AP2B1;ARPC5;HRAS;RHOA;RAB11A;ARF6;IGF1R;TGFBR2
Leukocyte transendothelial migration	7/112	0.00209821	0.00488862	4.19657	25.8789	MSN;CYBA;CLDN1;MMP9;ACTB;RHOA;ACTG1
Toxoplasmosis	7/113	0.00220699	0.00508959	4.15677	25.4233	STAT1;IFNGR2;XIAP;TNF;RELA;BCL2L1;MAPK3
NOD-like receptor signaling pathway	9/178	0.00224138	0.00511669	3.36296	20.5163	STAT1;XIAP;CCL2;CYBA;TNF;RHOA;RELA;BCL2L1;MAPK3
Tuberculosis	9/179	0.00232793	0.00526112	3.343	20.2679	STAT1;IFNGR2;TLR6;RAF1;TNF;RHOA;RELA;HSPD1;MAPK3
Hypertrophic cardiomyopathy (HCM)	1985-06-01	0.00235308	0.0052653	4.77191	28.8797	CACNG6;CACNG8;PRKAG2;TNF;ACTB;ACTG1
Phagosome	8/152	0.00303827	0.00673185	3.50143	20.2959	TUBB6;TUBA1B;OLR1;CYBA;TLR6;THBS1;ACTB;ACTG1

## Sheet: DOWN TARGET KEGG
Term	Overlap	P-value	Adjusted P-value	Old P-value	Old Adjusted P-value	Odds Ratio	Combined Score	Genes
Tight junction	2/170	0.0079703	0.185184	0	0	16.8503	81.4214	PARD6A;NEDD4L
Endocytosis	2/244	0.0158929	0.185184	0	0	11.6541	48.2698	PARD6A;NEDD4L
Nicotinate and nicotinamide metabolism	1930-01-01	0.0237405	0.185184	0	0	45.8736	171.593	NADK2
Aldosterone-regulated sodium reabsorption	1937-01-01	0.0292034	0.185184	0	0	36.9407	130.529	NEDD4L
VEGF signaling pathway	1959-01-01	0.0461867	0.185184	0	0	22.9034	70.4296	SHC2
